# Supplementary material for: Niclosamide activates the NLRP3 inflammasome by intracellular acidification and mitochondrial inhibition
Source: Commun Biol. 2019 Jan 3;2:2. doi: 10.1038/s42003-018-0244-y (PMC6318214; doi:10.1038/s42003-018-0244-y)
Supplement: Supplementary file 3 — Supplementary Data 2 [file 42003_2018_244_MOESM3_ESM.xlsx]

## Sheet: PrimaryScreens
Plate#	Row	Column	Position	Compound Name	Sigma Catalog #	Activator Screen at 40mM (pg/mL IL-1b)	Suppressor screen at 40mM: niclosamide stimulated (% of DMSO control)	Suppressor screen at 40mM: nigericin stimulated (% of DMSO control)
01	A	2	A02	DL-alpha-Methyl-p-tyrosine	120693	0	88.5376	106.211
01	B	2	B02	N-Phenylanthranilic acid	144509	0	64.887	82.9959
01	C	2	C02	S(-)-p-Bromotetramisole oxalate	190047	0	38.6833	54.0836
01	D	2	D02	5-Aminovaleric acid hydrochloride	194336	0	75.2786	63.1659
01	E	2	E02	(±)-Nipecotic acid	211672	0	75.0906	84.5143
01	F	2	F02	Azelaic acid	246379	0	76.6938	83.7523
01	G	2	G02	Tryptamine hydrochloride	246557	0	73.5904	79.6198
01	H	2	H02	5-Fluoroindole-2-carboxylic acid	265128	0	66.6369	64.9011
01	A	3	A03	6-Methoxy-1,2,3,4-tetrahydro-9H-pyrido[3,4b] indole	291552	0	99.0958	101.538
01	B	3	B03	PD 0325901	PZ0162	0	56.7699	68.294
01	C	3	C03	TMB-8 hydrochloride	861804	0	41.1758	101.937
01	D	3	D03	4-Aminopyridine	A 0152	0	81.1896	83.0797
01	E	3	E03	Atropine sulfate	A 0257	0	71.0749	86.2281
01	F	3	F03	Atropine methyl nitrate	A 0382	0	78.3081	80.4329
01	G	3	G03	Arcaine sulfate	A 0384	0	74.9026	77.5359
01	H	3	H03	1-Aminocyclopropanecarboxylic acid hydrochloride	A 0430	0	72.4702	77.6153
01	A	4	A04	Acetamide	A 0500	0	90.1835	106.211
01	B	4	B04	Org 24598 lithium salt	O7639	0	78.2129	87.0958
01	C	4	C04	L-azetidine-2-carboxylic acid	A 0760	0	111.62	83.0797
01	D	4	D04	p-Aminoclonidine hydrochloride	A 0779	0	76.5046	87.7952
01	E	4	E04	Bosutinib	PZ0192	53.1783	4.26555	2.58066
01	F	4	F04	(±)-Norepinephrine (+)bitartrate	A 0937	0	94.2907	96.4758
01	G	4	G04	4-Amino-1,8-naphthalimide	A 0966	0	68.4822	80.1882
01	H	4	H04	Reserpine	R 0875	886.767	59.8218	72.9733
01	A	5	A05	Amantadine hydrochloride	A 1260	0	79.8394	96.571
01	B	5	B05	Aminophylline ethylenediamine	A 1755	0	66.9134	64.6313
01	C	5	C05	S-(p-Azidophenacyl)glutathione	A 1782	0	38.5837	23.0322
01	D	5	D05	Aminopterin	A 1784	0	85.4105	75.2639
01	E	5	E05	N-Acetyl-5-hydroxytryptamine	A 1824	0	71.5395	85.8831
01	F	5	F05	Aurintricarboxylic acid	A 1895	0	8.80135	5.0517
01	G	5	G05	(±)-2-Amino-4-phosphonobutyric acid	A 1910	0	70.3327	87.7952
01	H	5	H05	Atorvastatin calcium salt trihydrate	PZ0001	0	42.4681	70.0156
01	A	6	A06	GABA	A 2129	0	96.0163	103.041
01	B	6	B06	3'-Azido-3'-deoxythymidine	A 2169	0	76.4101	89.8326
01	C	6	C06	Acetyl-beta-methylcholine chloride	A 2251	0	115.365	95.434
01	D	6	D06	5-azacytidine	A 2385	0	86.6115	85.0254
01	E	6	E06	5-(N-Ethyl-N-isopropyl)amiloride	A 3085	33.825	7.90383	88.5877
01	F	6	F06	3-Aminopropionitrile fumarate	A 3134	0	76.9778	91.1829
01	G	6	G06	Apigenin	A 3145	0	8.64734	76.7461
01	H	6	H06	(+)-Butaclamol hydrochloride	D-033	0	5.53885	23.0708
01	A	7	A07	Gabaculine hydrochloride	A 3539	0	97.217	97.0482
01	B	7	B07	YM 976	Y 4877	0	5.02686	59.7628
01	C	7	C07	AA-861	A 3711	0	3.23859	1.43541
01	D	7	D07	9-Amino-1,2,3,4-tetrahydroacridine hydrochloride	A 3773	0	22.1015	101.937
01	E	7	E07	10058-F4	F3680	0	6.94816	0
01	F	7	F07	1-Aminobenzotriazole	A 3940	0	74.0584	93.1028
01	G	7	G07	3-Amino-1-propanesulfonic acid sodium	A 4147	0	57.2335	71.1854
01	H	7	H07	Apomorphine hydrochloride hemihydrate	A 4393	0	0	0
01	A	8	A08	O-(Carboxymethyl)hydroxylamine hemihydrochloride	A 4508	0	91.4325	99.7596
01	B	8	B08	5-(N,N-Dimethyl)amiloride hydrochloride	A 4562	0	8.80135	115.791
01	C	8	C08	Azathioprine	A 4638	0	74.3395	70.2335
01	D	8	D08	Acyclovir	A 4669	0	93.5432	96.001
01	E	8	E08	Varenicline tartrate	PZ0004	0	81.0928	98.7836
01	F	8	F08	Sandoz 58-035	S 9318	0	79.0722	88.4111
01	G	8	G08	(±)-2-Amino-3-phosphonopropionic acid	A 4910	0	71.8184	83.5837
01	H	8	H08	L-Arginine	A 5006	0	74.5271	84.9401
01	A	9	A09	PD-180970	PZ0142	978.035	15.0012	94.8699
01	B	9	B09	(±)-2-Amino-5-phosphonopentanoic acid	A 5282	0	77.3571	101.14
01	C	9	C09	L-732,138	A 5330	0	38.9822	4.20194
01	D	9	D09	Acetylsalicylic acid	A 5376	0	92.9062	87.3575
01	E	9	E09	Aconitine	A 8001	0	75.0906	112.046
01	F	9	F09	Acetylthiocholine chloride	A 5626	0	81.3834	101.538
01	G	9	G09	TNP	T3955	124.874	21.3592	36.4591
01	H	9	H09	2-(2-Aminoethyl)isothiourea dihydrobromide	A 5879	0	60.3752	84.2596
01	A	10	A10	N-Acetylprocainamide hydrochloride	A 5909	0	86.3102	102.839
01	B	10	B10	Sodium Taurocholate hydrate	T 9034	0	84.4178	101.837
01	C	10	C10	Amifostine	A 5922	0	96.5607	89.8326
01	D	10	D10	Acetazolamide	A 6011	0	87.5201	93.3798
01	E	10	E10	Arecoline hydrobromide	A 6134	0	77.1674	92.0928
01	F	10	F10	A-315456	A 6351	0	11.7924	102.739
01	G	10	G10	Maraviroc	PZ0002	0	79.2637	93.195
01	H	10	H10	2-Hydroxysaclofen	A 6566	0	73.4969	84.6844
01	A	11	A11	Actinonin	A 6671	0	88.6398	105.282
01	B	11	B11	Methotrexate hydrate	A 6770	0	77.0726	97.1439
01	C	11	C11	Atropine methyl bromide	A 6883	0	103.979	99.2705
01	D	11	D11	Indinavir sulfate salt hydrate	SML0189	0	93.4369	90.5506
01	E	11	E11	Aminoguanidine hemisulfate	A 7009	0	79.7433	101.637
01	F	11	F11	Agmatine sulfate	A 7127	0	79.7433	96.001
01	G	11	G11	4-Aminobenzamidine dihydrochloride	A 7148	0	69.8695	97.5276
01	H	11	H11	3-Aminopropylphosphonic acid	A 7162	0	72.1907	89.7432
02	A	2	A02	N-Acetyl-L-Cysteine	A 7250	0	61.7966	74.8018
02	B	2	B02	L-2-aminoadipic acid	A 7275	0	72.1801	77.765
02	C	2	C02	N-Acetyltryptamine	A 7342	0	65.617	108.671
02	D	2	D02	Amiloride hydrochloride	A 7410	0	26.9533	63.8416
02	E	2	E02	(±)-Atenolol	A 7655	0	60.5642	74.2865
02	F	2	F02	Chlormethiazole hydrochloride	C1240	0	72.1801	80.9799
02	G	2	G02	L-allylglycine	A 7762	0	70.4395	68.6066
02	H	2	H02	ABT-418 hydrochloride	A 6476	0	63.768	62.5332
02	A	3	A03	6-Aminohexanoic acid	A 7824	0	75.433	66.9126
02	B	3	B03	OBAA	SML0075	0	46.7215	33.6663
02	C	3	C03	Allopurinol	A 8003	0	72.0555	78.8278
02	D	3	D03	Amitriptyline hydrochloride	A 8404	0	54.1301	87.5585
02	E	3	E03	Amiodarone hydrochloride	A 8423	529.963	43.0756	17.2837
02	F	3	F03	4-(2-Aminoethyl)benzenesulfonyl fluoride hydrochloride	A 8456	0	71.0604	68.2007
02	G	3	G03	Ancitabine hydrochloride	A 8598	0	81.9237	73.9441
02	H	3	H03	Alprenolol hydrochloride	A 8676	0	66.604	70.8262
02	A	4	A04	Altretamine	A 8723	0	57.3543	72.8387
02	B	4	B04	2-(Methylthio)adenosine 5'-diphosphate trisodium salt hydrate	M152	0	88.366	89.0861
02	C	4	C04	Aminoguanidine hydrochloride	A 8835	0	77.9581	85.112
02	D	4	D04	BW 284c51	A 9013	0	76.9453	82.2517
02	E	4	E04	Adenosine	A 9251	0	90.1215	80.7992
02	F	4	F04	L-Aspartic acid	A 9256	0	74.6796	82.1605
02	G	4	G04	Astaxanthin	A 9335	0	69.076	72.5851
02	H	4	H04	N-(4-Amino-2-chlorophenyl)phthalimide	A 9345	0	67.4684	68.7694
02	A	5	A05	Adenosine 3',5'-cyclic monophosphate	A 9501	0	79.8682	71.9117
02	B	5	B05	L(-)-Norepinephrine bitartrate	A 9512	0	112.514	99.3332
02	C	5	C05	5-(N,N-hexamethylene)amiloride	A 9561	232.995	11.4916	27.1029
02	D	5	D05	Fulvestrant	I4409	0	64.5074	91.6046
02	E	5	E05	(±)-p-Aminoglutethimide	A 9657	0	80.3802	89.7597
02	F	5	F05	(±)-HA-966	A 9699	0	78.7203	83.2597
02	G	5	G05	Lercanidipine hydrochloride hemihydrate	L 6668	139.86	33.7827	57.4053
02	H	5	H05	Amsacrine hydrochloride	A 9809	1363.46	102.625	49.6727
02	A	6	A06	(±)-AMT hydrochloride	A 9834	0	78.3389	75.9263
02	B	6	B06	Paroxetine hydrochloride hemihydrate (MW = 374.83)	P 9623	1210.75	116.544	55.3352
02	C	6	C06	Antozoline hydrochloride	A 9899	0	39.6272	108.561
02	D	6	D06	Aniracetam	A 9950	0	85.3111	90.6306
02	E	6	E06	HEMADO	H3288	0	122.847	88.7026
02	F	6	F06	8-(p-Sulfophenyl)theophylline	A-013	0	3.90727	2.07929
02	G	6	G06	1,3-Dipropyl-8-p-sulfophenylxanthine	A-022	0	81.1505	79.9891
02	H	6	H06	2-Methylthioadenosine triphosphate tetrasodium	A-023	0	79.8682	69.6694
02	A	7	A07	BLI-489 hydrate	PZ0022	0	71.1847	68.8509
02	B	7	B07	Linezolid	PZ0014	0	85.0482	84.4607
02	C	7	C07	PHA 767491 hydrochloride	PZ0178	0	48.9953	59.2298
02	D	7	D07	Amoxapine	A-129	60.195	73.8028	89.2782
02	E	7	E07	Aminobenztropine	A-138	0	80.2521	102.771
02	F	7	F07	Arecaidine propargyl ester hydrobromide	A-140	0	58.2196	67.9579
02	G	7	G07	Indirubin-3'-oxime	I0404	0	9.36539	29.1818
02	H	7	H07	S(-)-Atenolol	A-143	0	76.6927	79.184
02	A	8	A08	1-Allyl-3,7-dimethyl-8-p-sulfophenylxanthine	A-145	0	84.6546	65.0898
02	B	8	B08	trans-(±)-ACPD	A-155	0	86.2345	84.5536
02	C	8	C08	Trovafloxacin mesylate	PZ0015	0	20.2969	102.245
02	D	8	D08	1-Amino-1-cyclohexanecarboxylic acid hydrochloride	A-162	0	92.7302	97.9997
02	E	8	E08	Alaproclate hydrochloride	A-164	0	62.7823	86.8955
02	F	8	F08	Psora-4	P 9872	0	15.6009	99.1273
02	G	8	G08	SB 200646 hydrochloride	S 0568	0	100.352	100.782
02	H	8	H08	AS-252424	A8981	0	0	0
02	A	9	A09	Acetohexamide	A-178	0	86.1023	79.0058
02	B	9	B09	SKF-89145 hydrobromide	S 3316	0	22.7328	60.1934
02	C	9	C09	cis-4-Aminocrotonic acid	A-201	0	62.536	74.2865
02	D	9	D09	N6-2-(4-Aminophenyl)ethyladenosine	A-202	0	106.387	99.6426
02	E	9	E09	Opipramol dihydrochloride	O 5889	0	74.4288	84.2753
02	F	9	F09	gamma-Acetylinic GABA	A-230	0	85.9701	87.6535
02	G	9	G09	AB-MECA	A-236	0	81.9237	81.4327
02	H	9	H09	Alloxazine	A-242	0	66.2338	67.7157
02	A	10	A10	Azithromycin dihydrate	PZ0007	0	76.0621	82.8006
02	B	10	B10	Sildenafil citrate salt	PZ0003	0	68.8285	79.8098
02	C	10	C10	CBIQ	C 6617	0	46.4689	106.501
02	D	10	D10	AIDA	A-254	0	91.2133	89.8562
02	E	10	E10	A-77636 hydrochloride	A-255	0	0	0
02	F	10	F10	ATPA	A-263	0	91.7627	84.6465
02	G	10	G10	ARL 67156 trisodium salt	A-265	0	89.0385	80.9799
02	H	10	H10	Beclomethasone	B 0385	0	63.768	62.7628
02	A	11	A11	2,3-Butanedione monoxime	B 0753	0	78.9749	76.7984
02	B	11	B11	SB 222200	S 5192	0	16.2935	61.7719
02	C	11	C11	Brequinar sodium salt hydrate	SML0113	0	34.0069	73.0928
02	D	11	D11	p-Benzoquinone	B 1266	0	0	0
02	E	11	E11	8-Bromo-cGMP sodium	B 1381	69.664	97.1176	85.5791
02	F	11	F11	TBBz	T6951	80.7477	11.7402	15.2185
02	G	11	G11	Voriconazole	PZ0005	0	81.5367	90.9221
02	H	11	H11	Benzamide	B 2009	0	73.9279	80.4385
03	A	2	A02	3-Bromo-7-nitroindazole	B 2050	0	27.0851	60.8491
03	B	2	B02	(+)-Bromocriptine methanesulfonate	B 2134	0	8.13331	70.8299
03	C	2	C02	O6-benzylguanine	B 2292	0	54.3527	54.1981
03	D	2	D02	N-Bromoacetamide	B 2377	0	84.4814	92.1162
03	E	2	E02	(±)-Brompheniramine maleate	B 2390	0	60.2537	92.2224
03	F	2	F02	Benzamil hydrochloride	B 2417	0	22.0864	136.602
03	G	2	G02	L-Buthionine-sulfoximine	B 2515	0	77.7715	72.9213
03	H	2	H02	DL-Buthionine-[S,R]-sulfoximine	B 2640	0	76.7213	69.3711
03	A	3	A03	Bumetanide	B 3023	0	77.9819	83.6162
03	B	3	B03	Betaine hydrochloride	B 3501	0	77.8767	77.886
03	C	3	C03	Betaine aldehyde chloride	B 3650	0	78.2977	170.415
03	D	3	D03	Benazoline oxalate	B 4555	0	29.3171	93.0756
03	E	3	E03	BWB70C	B 4558	0	43.1725	89.2833
03	F	3	F03	5-Bromo-2'-deoxyuridine	B 5002	0	74.9408	75.444
03	G	3	G03	Bepridil hydrochloride	B 5016	0	92.0651	93.1827
03	H	3	H03	(+)-Brompheniramine maleate	B 5275	0	65.4	98.4366
03	A	4	A04	(±)-Baclofen	B 5399	0	76.1971	89.0761
03	B	4	B04	SB 202190	S 7067	142.364	5.0695	102.529
03	C	4	C04	Bay 11-7085	B 5681	0	0	1.68063
03	D	4	D04	Betaxolol hydrochloride	B 5683	0	64.3385	89.0761
03	E	4	E04	Benzamidine hydrochloride	B 6506	0	80.7297	91.9041
03	F	4	F04	Betamethasone	B 7005	0	75.15	83.2222
03	G	4	G04	Buspirone hydrochloride	B 7148	0	80.4112	92.5417
03	H	4	H04	Benserazide hydrochloride	B 7283	0	95.8235	81.1805
03	A	5	A05	Brefeldin A from Penicillium brefeldianum	B 7651	0	63.4859	80.7969
03	B	5	B05	Budesonide	B 7777	0	49.047	71.3249
03	C	5	C05	8-Bromo-cAMP sodium	B 7880	0	86.7738	81.6624
03	D	5	D05	Benztropine mesylate	B 8262	0	62.7369	115.385
03	E	5	E05	Ro 20-1724	B 8279	0	81.6876	86.3141
03	F	5	F05	Bestatin hydrochloride	B 8385	0	78.9302	89.907
03	G	5	G05	Alfuzosin hydrochloride	A 0232	0	59.5993	73.6068
03	H	5	H05	BRL 50481	B 0936	0	43.5729	85.6085
03	A	6	A06	BP 897	B 9308	0	25.6177	127.293
03	B	6	B06	G15	G6548	475.848	72.8506	68.8935
03	C	6	C06	Sorbinil	S7701	0	66.1404	82.6342
03	D	6	D06	Gemcitabine hydrochloride	G6423	0	89.444	92.755
03	E	6	E06	PF-431396 hydrate	PZ0185	0	11.5051	85.1071
03	F	6	F06	Bromoacetyl alprenolol menthane	B-015	43.9221	3.3901	2.50315
03	G	6	G06	Benoxathian hydrochloride	B-016	76.1782	34.6452	61.8026
03	H	6	H06	Gisadenafil besylate salt	PZ0172	0	95.2273	82.8298
03	A	7	A07	Bupropion hydrochloride	B-102	0	65.9291	93.8272
03	B	7	B07	CP-100356 monohydrochloride	PZ0171	35.1917	3.3901	2.17323
03	C	7	C07	(±)-Bay K 8644	B-112	612.313	115.02	111.497
03	D	7	D07	Bromoacetylcholine bromide	B-121	0	85.7869	98.2131
03	E	7	E07	BMY 7378 dihydrochloride	B-134	0	87.2148	87.7382
03	F	7	F07	R(+)-6-Bromo-APB hydrobromide	B-135	0	0	48.1856
03	G	7	G07	BTCP hydrochloride	B-138	324.906	16.3096	81.5658
03	H	7	H07	DAPH	D 3943	32.2094	2.9515	69.0523
03	A	8	A08	BU224 hydrochloride	B-154	0	49.6545	88.1482
03	B	8	B08	B-HT 933 dihydrochloride	B-161	0	74.3134	73.3489
03	C	8	C08	(±)-Butaclamol hydrochloride	B-168	0	6.48155	40.6038
03	D	8	D08	BRL 37344 sodium	B-169	0	101.219	92.6483
03	E	8	E08	BRL 54443 maleate	B-173	0	34.6452	53.733
03	F	8	F08	Biperiden hydrochloride	B 5311	0	54.6952	94.8004
03	G	8	G08	Rhodblock 6	R1283	0	69.8189	72.0755
03	H	8	H08	Supercinnamaldehyde	S3322	0	0	1.93133
03	A	9	A09	Ciprofibrate	C 0330	0	77.0361	86.7192
03	B	9	B09	PF 3845 hydrate	PZ0158	0	20.5261	59.3883
03	C	9	C09	Carmustine	C 0400	0	8.92456	8.1833
03	D	9	D09	PK 11195	C 0424	0	8.01804	76.7897
03	E	9	E09	Caffeic Acid	C 0625	0	89.1067	131.466
03	F	9	F09	Cilostazol	C 0737	0	26.978	98.6604
03	G	9	G09	Caffeine	C 0750	0	85.2415	82.0499
03	H	9	H09	Cyclophosphamide monohydrate	C 0768	0	75.7781	93.8272
03	A	10	A10	CGP-7930	C 0862	1242.71	86.444	72.9213
03	B	10	B10	CGP-13501	C 0987	479.938	26.5527	22.1814
03	C	10	C10	CP-380736	PZ0129	0	89.5566	92.755
03	D	10	D10	L-Cycloserine	C 1159	0	78.6138	87.7382
03	E	10	E10	ML-9	C 1172	225.167	201.442	103.457
03	F	10	F10	(+)-Catechin Hydrate	C 1251	0	86.3343	100.125
03	G	10	G10	Chlorpropamide	C 1290	0	83.8328	82.7319
03	H	10	H10	1-(4-Chlorobenzyl)-5-methoxy-2-methylindole-3-acetic acid	C 1610	0	43.1725	63.1985
03	A	11	A11	Chlorprothixene hydrochloride	C 1671	550.461	22.9024	8.46524
03	B	11	B11	Choline bromide	C 1754	0	87.1044	94.1507
03	C	11	C11	BTO-1	B 6311	0	0	2.30486
03	D	11	D11	CB 1954	C 2235	0	76.1971	85.4077
03	E	11	E11	S-(+)-PD 123177 trifluoroacetate salt hydrate	P5749	0	84.0488	77.2444
03	F	11	F11	Corticosterone	C 2505	0	74.1043	94.5834
03	G	11	G11	Carboplatin	C 2538	0	76.9311	79.9404
03	H	11	H11	Cortisone	C 2755	0	81.6876	91.7981
04	A	2	A02	Chelerythrine chloride	C 2932	0	0	0
04	B	2	B02	1-(2-Chlorophenyl)-1-(4-chlorophenyl)-2,2-dichloroethane	C 3010	0	40.0084	96.5872
04	C	2	C02	(±)-Chlorpheniramine maleate	C 3025	0	54.9645	78.4902
04	D	2	D02	Cortisone 21-acetate	C 3130	0	64.7933	76.8695
04	E	2	E02	Cephalosporin C zinc salt	C 3270	0	76.7175	68.5288
04	F	2	F02	CGP-74514A hydrochloride	C 3353	1241.89	101.075	40.9453
04	G	2	G02	Cyproterone acetate	C 3412	0	18.3655	66.4846
04	H	2	H02	DL-p-Chlorophenylalanine methyl ester hydrochloride	C 3635	0	54.8702	70.9345
04	A	3	A03	Cyclosporin A	C 3662	390.632	109.927	77.8778
04	B	3	B03	D-Cycloserine	C 3909	0	80.4231	85.5497
04	C	3	C03	8-(4-Chlorophenylthio)-cAMP sodium	C 3912	0	91.1347	74.6387
04	D	3	D03	Calmidazolium chloride	C 3930	156.195	10.3966	4.60484
04	E	3	E03	GR 113808	G 5918	0	51.4615	81.7828
04	F	3	F03	Carbamazepine	C 4024	0	93.8841	87.0868
04	G	3	G03	Captopril	C 4042	0	61.2503	68.1156
04	H	3	H03	CNS-1102	C 4238	0	42.2728	78.6271
04	A	4	A04	Carbachol	C 4382	0	72.2984	71.4869
04	B	4	B04	Chlorzoxazone	C 4397	0	112.005	91.7542
04	C	4	C04	L-Cysteinesulfinic Acid	C 4418	0	80.6648	80.1512
04	D	4	D04	9-cyclopentyladenine	C 4479	0	76.3634	86.4677
04	E	4	E04	Cephalothin sodium	C 4520	0	71.8421	74.9621
04	F	4	F04	Cimetidine	C 4522	0	68.5881	69.9628
04	G	4	G04	Cyclobenzaprine hydrochloride	C 4542	61.1354	55.8186	86.7765
04	H	4	H04	Carbetapentane citrate	C 4662	0	47.0115	73.6777
04	A	5	A05	Cephalexin hydrate	C 4895	0	77.547	74.3811
04	B	5	B05	Chlorothiazide	C 4911	0	71.6146	80.9976
04	C	5	C05	(+)-Chlorpheniramine maleate	C 4915	0	52.6412	81.8547
04	D	5	D05	Cefazolin sodium	C 5020	0	69.476	76.2056
04	E	5	E05	Clemizole hydrochloride	C 5040	43.1279	6.56865	80.8558
04	F	5	F05	2-Chloroadenosine	C 5134	31.3574	110.057	74.8326
04	G	5	G05	Bethanechol chloride	C 5259	0	77.4282	77.4726
04	H	5	H05	Cinnarizine	C 5270	333.232	31.6371	11.4445
04	A	6	A06	Roscovitine	R 7772	0	42.036	81.4962
04	B	6	B06	SB 204741	S 0693	2501.66	226.108	113.207
04	C	6	C06	Ceftriaxone sodium	C 5793	0	83.8322	78.3536
04	D	6	D06	L-798106	L4545	46.7583	4.14317	1.54207
04	E	6	E06	(-)-Cotinine	C 5923	0	91.2594	85.6257
04	F	6	F06	DMH4	D8696	462.853	94.0094	99.0443
04	G	6	G06	7-Chloro-4-hydroxy-2-phenyl-1,8-naphthyridine	C 5982	0	83.9548	82.2151
04	H	6	H06	Clotrimazole	C 6019	0	0	0
04	A	7	A07	Cyproheptadine hydrochloride	C 6022	65.0275	69.9229	79.4541
04	B	7	B07	GR 79236X	G5794	0	94.6363	82.6503
04	C	7	C07	Cefmetazole sodium	C 6048	0	81.5132	83.1615
04	D	7	D07	Clozapine	C 6305	59.515	88.399	90.2708
04	E	7	E07	(±)-p-Chlorophenylalanine	C 6506	0	88.399	84.0471
04	F	7	F07	Chloroquine diphosphate	C 6628	0	62.0711	83.6767
04	G	7	G07	Clofibrate	C 6643	0	55.7234	78.6956
04	H	7	H07	Cytosine-1-beta-D-arabinofuranoside hydrochloride	C 6645	0	73.2163	75.222
04	A	8	A08	3-Morpholinosydnonimine hydrochloride	M5793	0	55.4378	74.2526
04	B	8	B08	Cefaclor	C 6895	0	66.835	67.2376
04	C	8	C08	DL-Cycloserine	C 7005	0	92.8827	98.5827
04	D	8	D08	McN-A-343	C 7041	0	73.4469	82.7959
04	E	8	E08	N-(2-[4-(4-Chlorophenyl)piperazin-1-yl]ethyl)-3-methoxybenzamide	C 7230	57.4283	97.7825	85.9307
04	F	8	F08	Cystamine dihydrochloride	C 7255	0	16.3455	14.6456
04	G	8	G08	Clomipramine hydrochloride	C 7291	963.112	77.9038	36.4433
04	H	8	H08	Calcimycin	C 7522	0	16.5993	30.5867
04	A	9	A09	Cantharidin	C 7632	0	116.456	58.827
04	B	9	B09	Citalopram hydrobromide	C 7861	0	65.0061	93.3559
04	C	9	C09	Clonidine hydrochloride	C 7897	0	87.036	88.501
04	D	9	D09	Cefotaxime sodium	C 7912	0	87.779	89.2997
04	E	9	E09	Cilostamide	C 7971	0	78.1422	97.3966
04	F	9	F09	Chelidamic acid	C 8011	0	86.1706	87.4766
04	G	9	G09	N6-Cyclopentyladenosine	C 8031	0	102.093	85.6257
04	H	9	H09	Cantharidic Acid	C 8088	0	108.634	53.2809
04	A	10	A10	Chlorpromazine hydrochloride	C 8138	645.101	50.5666	17.2783
04	B	10	B10	Cefsulodin sodium salt hydrate	C 8145	0	80.7859	95.0837
04	C	10	C10	Caffeic acid phenethyl ester	C 8221	0	0	0
04	D	10	D10	Imipenem monohydrate	I 0160	0	94.5109	87.8688
04	E	10	E10	Cephradine	C 8395	0	93.6336	83.7506
04	F	10	F10	Artemether	A9361	0	57.3611	77.0699
04	G	10	G10	Cinoxacin	C 8645	0	71.7284	78.4902
04	H	10	H10	Droxinostat	D6321	0	51.2815	74.3811
04	A	11	A11	Centrophenoxine hydrochloride	C 8773	0	81.6347	83.6767
04	B	11	B11	Clemastine fumarate	C 8903	814.955	104.647	65.226
04	C	11	C11	Lumefantrine	L5420	0	97.7825	86.237
04	D	11	D11	Pyrocatechol	C 9510	0	42.8282	65.0559
04	E	11	E11	Z-L-Phe chloromethyl ketone	C 9511	0	0	0
04	F	11	F11	Argatroban monohydrate	A0487	0	77.547	77.9456
04	G	11	G11	Colchicine	C 9754	0	111.745	93.4414
04	H	11	H11	L-Canavanine sulfate	C 9758	0	66.5097	82.0707
05	A	2	A02	Cyclothiazide	C 9847	0	51.0278	86.9667
05	B	2	B02	N6-Cyclohexyladenosine	C 9901	0	75.8611	79.2391
05	C	2	C02	(S)-(+)-Camptothecin	C 9911	0	78.8866	96.3647
05	D	2	D02	Dofetilide	PZ0016	0	62.7622	89.7384
05	E	2	E02	Ebastine	E9531	345.744	50.0912	169.641
05	F	2	F02	CP-91149	PZ0104	0	40.305	90.8153
05	G	2	G02	8-Cyclopentyl-1,3-dipropylxanthine	C-101	172.36	83.5075	83.2426
05	H	2	H02	8-Cyclopentyl-1,3-dimethylxanthine	C-102	0	70.1038	81.0434
05	A	3	A03	(±)-CPP	C-104	0	66.365	79.7689
05	B	3	B03	CGS-12066A maleate	C-106	667.857	66.7713	45.4339
05	C	3	C03	2-Cyclooctyl-2-hydroxyethylamine hydrochloride	C-108	0	74.424	93.659
05	D	3	D03	5-Carboxamidotryptamine maleate	C-117	0	76.9709	89.1301
05	E	3	E03	Cetirizine dihydrochloride	C3618	0	92.4575	96.1979
05	F	3	F03	(±)-CGP-12177A hydrochloride	C-125	0	82.4985	92.6989
05	G	3	G03	S-(-)-Carbidopa	C1335	0	71.7381	83.2426
05	H	3	H03	(±)-Chloro-APB hydrobromide	C-130	0	3.12948	55.4619
05	A	4	A04	CGS-21680 hydrochloride	C-141	0	83.5804	96.8672
05	B	4	B04	Y-27632 dihydrochloride	Y 0503	0	62.8615	68.6741
05	C	4	C04	1-(m-Chlorophenyl)-biguanide hydrochloride	C-144	0	77.1585	107.757
05	D	4	D04	2-Chloroadenosine triphosphate tetrasodium	C-145	0	78.3027	86.8197
05	E	4	E04	(+)-Cyclazocine	C-147	0	46.6715	99.1705
05	F	4	F04	Capsazepine	C-191	0	3.9511	0
05	G	4	G04	Chlormezanone	C-192	0	85.4496	83.7326
05	H	4	H04	8-(3-Chlorostyryl)caffeine	C-197	40.3122	69.254	84.866
05	A	5	A05	CGS-15943	C-199	0	60.1785	85.3675
05	B	5	B05	2-Chloro-2-deoxy-D-glucose	C-203	0	82.7842	91.1259
05	C	5	C05	Tocainide hydrochloride	T0202	0	81.3058	99.4307
05	D	5	D05	Cirazoline hydrochloride	C-223	0	66.7204	106.231
05	E	5	E05	CGP 20712A methanesulfonate	C-231	0	62.7622	110.895
05	F	5	F05	(2S,1'S,2'S)-2-(carboxycyclopropyl)glycine	C-237	0	91.8232	97.2886
05	G	5	G05	CNQX disodium	C-239	0	80.6197	98.9976
05	H	5	H05	CX 546	C-271	0	74.2476	84.1557
05	A	6	A06	Chloro-IB-MECA	C-277	122.087	38.4927	55.3627
05	B	6	B06	WB-4101 hydrochloride	D 0411	0	47.6705	112.811
05	C	6	C06	DNQX	D 0540	0	84.993	95.5345
05	D	6	D06	Dihydroouabain	D 0670	0	92.6404	104.546
05	E	6	E06	Dobutamine hydrochloride	D 0676	0	4.45323	6.9919
05	F	6	F06	Dihydrokainic acid	D 1064	0	93.7577	100.657
05	G	6	G06	Decamethonium dibromide	D 1260	0	87.8939	85.2955
05	H	6	H06	P1,P4-Di(adenosine-5')tetraphosphate triammonium	D 1262	0	81.7229	87.3351
05	A	7	A07	Debrisoquin sulfate	D 1306	0	79.0175	98.1382
05	B	7	B07	2',3'-didehydro-3'-deoxythymidine	D 1413	0	86.1439	89.0543
05	C	7	C07	Droperidol	D 1414	0	16.3813	115.708
05	D	7	D07	L-3,4-Dihydroxyphenylalanine methyl ester hydrochloride	D 1507	0	88.4672	96.6155
05	E	7	E07	1,4-Dideoxy-1,4-imino-D-arabinitol	D 1542	0	100.908	105.29
05	F	7	F07	KRM-III	K3519	0	67.4355	101.277
05	G	7	G07	D-ribofuranosylbenzimidazole	D 1916	0	99.2345	86.5269
05	H	7	H07	SANT-1	S4572	0	21.4894	101.723
05	A	8	A08	Diltiazem hydrochloride	D 2521	0	64.8045	85.0089
05	B	8	B08	Dextromethorphan hydrobromide monohydrate	D 2531	0	69.4124	94.6316
05	C	8	C08	Carvedilol	C3993	115.05	18.0806	6.6345
05	D	8	D08	Dihydroergotamine methanesulfonate	D 2763	0	54.9811	97.2886
05	E	8	E08	Diphenyleneiodonium chloride	D 2926	0	21.4079	85.7278
05	F	8	F08	Diphenhydramine hydrochloride	D 3630	0	72.5779	106.895
05	G	8	G08	2,3-Butanedione	D 3634	0	87.0891	84.0143
05	H	8	H08	N,N,N',N'-Tetramethylazodicarboxamide	D 3648	0	17.519	5.01317
05	A	9	A09	(S)-3,5-Dihydroxyphenylglycine	D 3689	0	83.9474	83.103
05	B	9	B09	Dequalinium chloride hydrate	D 3768	30.8916	13.0013	106.231
05	C	9	C09	Doxylamine succinate	D 3775	0	76.784	102.352
05	D	9	D09	Desipramine hydrochloride	D 3900	65.9411	95.3983	108.823
05	E	9	E09	N-Methyl-1-deoxynojirimycin	M 1777	0	89.7244	95.8655
05	F	9	F09	5,5-Diphenylhydantoin	D 4007	0	74.2476	93.7395
05	G	9	G09	N^G,N^G-Dimethylarginine hydrochloride	D 4268	0	86.3782	88.5268
05	H	9	H09	Clodronic acid	D 4434	0	79.811	87.7054
05	A	10	A10	Phenytoin sodium	D 4505	0	73.7805	86.6733
05	B	10	B10	Doxepin hydrochloride	D 4526	0	64.5044	93.901
05	C	10	C10	S(-)-Pindolol	P-152	0	84.9175	99.8664
05	D	10	D10	(-)-alpha-Methylnorepinephrine	D 5290	0	114.045	96.6155
05	E	10	E10	Dilazep hydrochloride	D 5294	0	55.0864	122.098
05	F	10	F10	Ganaxolone	G 7795	135.364	84.6166	86.09
05	G	10	G10	1,7-Dimethylxanthine	D 5385	0	87.6508	97.4577
05	H	10	H10	2,3-Dimethoxy-1,4-naphthoquinone	D 5439	0	13.4417	6.0034
05	A	11	A11	Daphnetin	D 5564	0	78.1101	78.3862
05	B	11	B11	DM 235	D 5689	0	83.1443	97.6273
05	C	11	C11	5,5-Dimethyl-1-pyrroline-N-oxide	D 5766	0	89.6393	103.808
05	D	11	D11	2',3'-dideoxycytidine	D 5782	0	92.7324	106.8
05	E	11	E11	Diacylglycerol Kinase Inhibitor II	D 5794	50.6926	53.6476	105.947
05	F	11	F11	Cambinol	C0494	0	4.51611	0
05	G	11	G11	N-Methyldopamine hydrochloride	D 5886	0	13.6921	6.48222
05	H	11	H11	1,1-Dimethyl-4-phenyl-piperazinium iodide	D 5891	0	86.1439	97.7972
06	A	2	A02	PD 169316	P 9248	193.12	3.57834	55.5009
06	B	2	B02	Disopyramide phosphate	D 6035	0	70.1877	77.2769
06	C	2	C02	Demeclocycline hydrochloride	D 6140	0	85.2532	78.2576
06	D	2	D02	Diethylenetriaminepentaacetic acid	D 6518	0	78.1456	72.4863
06	E	2	E02	Diclofenac sodium	D 6899	0	24.5016	34.0915
06	F	2	F02	DL-erythro-Dihydrosphingosine	D 6908	267.686	86.4003	62.6962
06	G	2	G02	R-(-)-Desmethyldeprenyl hydrochloride	D 6940	0	56.1121	80.8148
06	H	2	H02	2,2'-Bipyridyl	D 7505	0	60.4153	73.4964
06	A	3	A03	Disopyramide	D 7644	0	70.0982	93.2103
06	B	3	B03	Daidzein	D 7802	0	65.1058	78.5392
06	C	3	C03	Cilnidipine	C1493	149.841	15.9629	56.4143
06	D	3	D03	Dicyclomine hydrochloride	D 7909	36.0975	37.9028	71.9517
06	E	3	E03	3,4-Dichloroisocoumarin	D 7910	0	23.3599	26.473
06	F	3	F03	DBO-83	D 7938	0	71.8835	66.9142
06	G	3	G03	7,7-Dimethyl-(5Z,8Z)-eicosadienoic acid	D 8008	0	51.7884	56.0061
06	H	3	H03	(±) trans-U-50488 methanesulfonate	D 8040	0	67.1198	72.6875
06	A	4	A04	Bisdemethoxycurcumin	D6938	34.3241	4.20617	1.57638
06	B	4	B04	Imperatorin	I6659	0	4.77463	95.7471
06	C	4	C04	3-deazaadenosine	D 8296	32.5523	73.0375	65.9237
06	D	4	D04	Cytidine 5'-diphosphocholine sodium salt hydrate	C0256	0	81.3885	82.6936
06	E	4	E04	Danazol	D 8399	44.1127	4.6007	1.58587
06	F	4	F04	N,N-Dihexyl-2-(4-fluorophenyl)indole-3-acetamide	D 8555	0	57.0089	72.9565
06	G	4	G04	Donitriptan monohydrochloride	D9071	0	43.0711	99.7171
06	H	4	H04	SP600125	S 5567	0	5.6048	37.3252
06	A	5	A05	Diazoxide	D 9035	0	84.1971	88.5715
06	B	5	B05	3,4-Dihydroxyphenylacetic acid	D 9128	0	82.5284	86.8336
06	C	5	C05	Dantrolene sodium	D 9175	0	49.8506	78.6803
06	D	5	D05	DCEBIO	D 9190	0	64.1813	62.1757
06	E	5	E05	1-Deoxynojirimycin hydrochloride	D 9305	0	87.7282	76.7198
06	F	5	F05	L-3,4-Dihydroxyphenylalanine	D 9628	0	68.4794	68.2372
06	G	5	G05	Dipyridamole	D 9766	0	4.9218	104.043
06	H	5	H05	Doxazosin mesylate	D 9815	1729.86	42.8439	84.1575
06	A	6	A06	Doxycycline hydrochloride	D 9891	0	102.708	96.0673
06	B	6	B06	6,7-ADTN hydrobromide	D-002	0	57.1078	56.3631
06	C	6	C06	R(-)-Apocodeine hydrochloride	D-003	0	9.60413	33.3229
06	D	6	D06	R(-)-Propylnorapomorphine hydrochloride	D-027	0	3.14872	1.30405
06	E	6	E06	R(-)-2,10,11-Trihydroxyaporphine hybrobromide	D-029	0	3.33633	1.35991
06	F	6	F06	R(-)-2,10,11-Trihydroxy-N-propylnoraporphine hydrobromide	D-030	0	3.44353	1.41586
06	G	6	G06	Dipropyldopamine hydrobromide	D-031	0	68.4794	88.6476
06	H	6	H06	AC-93253 iodide	A9605	0	0	0
06	A	7	A07	Celecoxib	PZ0008	117.772	16.3016	5.06748
06	B	7	B07	Mephetyl tetrazole	M 7945	0	4.6007	91.8026
06	C	7	C07	Icilin	I 9532	0	48.6364	108.398
06	D	7	D07	(±)-SKF-38393 hydrochloride	D-047	0	20.4368	43.1543
06	E	7	E07	GBR-12909 dihydrochloride	D-052	309.506	23.4846	8.3691
06	F	7	F07	R(+)-SCH-23390 hydrochloride	D-054	0	23.925	71.6192
06	G	7	G07	Naratriptan hydrochloride	N1415	0	16.7007	82.9122
06	H	7	H07	(±)-2,3-Dichloro-alpha-methylbenzylamine hydrochloride	D-103	0	54.9015	84.1575
06	A	8	A08	4-DAMP methiodide	D-104	0	94.0211	106.249
06	B	8	B08	1,3-Dipropyl-7-methylxanthine	D-108	0	86.4003	93.525
06	C	8	C08	Domperidone	D-122	0	3.93077	73.0912
06	D	8	D08	Propofol	D126608	0	63.9027	70.1707
06	E	8	E08	Nefiracetam	N 2288	0	85.2532	79.5298
06	F	8	F08	R(+)-Butylindazone	D-129	0	13.759	41.2386
06	G	8	G08	Eliprodil	E 2031	43.7357	47.4018	70.8919
06	H	8	H08	3,5-Dinitrocatechol	D-131	0	85.3413	85.3403
06	A	9	A09	Eletriptan hydrobromide	PZ0011	0	28.5072	102.115
06	B	9	B09	D(-)-2-Amino-5-phosphonopentanoic acid	A 8054	0	78.8471	97.6787
06	C	9	C09	3,7-Dimethyl-1-propargylxanthine	D-134	0	82.0022	76.5809
06	D	9	D09	5,7-Dichlorokynurenic acid	D-138	0	84.373	85.4146
06	E	9	E09	N-Desmethylclozapine	D5676	191.352	136.052	91.0265
06	F	9	F09	1,10-Diaminodecane	D14204	0	69.7395	90.6401
06	G	9	G09	(+/-)-Anisodamine	SML0252	0	59.2606	70.6946
06	H	9	H09	Benidipine hydrochloride	B6813	121.54	17.0279	51.7431
06	A	10	A10	Anisotropine methyl bromide	A5181	0	79.11	107.966
06	B	10	B10	2,4-Diamino-6-pyrimidinone	D1920-6	0	87.7282	94.3147
06	C	10	C10	DL-alpha-Difluoromethylornithine hydrochloride	D-193	0	78.4087	89.9472
06	D	10	D10	SCH-28080	S 4443	33.6154	68.2082	105.143
06	E	10	E10	Venlafaxine hydrochloride	V7264	0	76.9169	78.8215
06	F	10	F10	Vanillic acid diethylamide	E 0137	0	76.1259	89.8704
06	G	10	G10	Epibestatin hydrochloride	E 0381	0	80.2492	87.1343
06	H	10	H10	Etodolac	E 0516	0	79.2853	77.0677
06	A	11	A11	Enoximone	E 1279	0	70.3669	92.1923
06	B	11	B11	Etoposide	E 1383	0	114.144	108.571
06	C	11	C11	ET-18-OCH3	E 1779	35.0328	65.7495	74.7209
06	D	11	D11	Etazolate hydrochloride	E 1896	0	29.4412	107.277
06	E	11	E11	7-Cyclopentyl-5-(4-phenoxy)phenyl-7H-pyrrolo[2,3-d]pyrimidin-4-ylamine	C 8863	54.778	5.25505	22.869
06	F	11	F11	Emetine dihydrochloride hydrate	E 2375	391.297	75.5981	103.286
06	G	11	G11	5'-N-Ethylcarboxamidoadenosine	E 2387	0	92.6559	101.949
06	H	11	H11	E-64	E 3132	0	87.4622	88.7999
07	A	2	A02	SB 415286	S 3567	0	27.9405	89.3833
07	B	2	B02	S-Ethylisothiourea hydrobromide	E 3149	0	76.161	84.6269
07	C	2	C02	Epinastine hydrochloride	E 5156	0	42.2408	97.8651
07	D	2	D02	Edrophonium chloride	E 3256	0	73.2223	82.3076
07	E	2	E02	Efaroxan hydrochloride	E 3263	0	57.2267	88.7444
07	F	2	F02	Ellipticine	E 3380	452.607	26.5582	26.211
07	G	2	G02	RepSox	R0158	0	65.8216	81.4999
07	H	2	H02	GW9508	G 9797	0	44.9644	63.9564
07	A	3	A03	Staurosporine aglycone	S 3939	340.416	52.5514	99.0149
07	B	3	B03	N-Ethylmaleimide	E 3876	0	2.82906	1.85847
07	C	3	C03	(-)-Epinephrine bitartrate	E 4375	0	87.4995	81.2081
07	D	3	D03	EGTA	E 4378	0	75.2174	86.467
07	E	3	E03	(±)-Epinephrine hydrochloride	E 4642	0	90.7291	85.7723
07	F	3	F03	Ethosuximide	E 7138	0	77.2261	77.0195
07	G	3	G03	JX401	J4774	36.6224	4.53024	28.2466
07	H	3	H03	Emodin	E 7881	0	0	13.1897
07	A	4	A04	(-)-Physostigmine	E 8375	0	66.7379	85.0831
07	B	4	B04	NBI 27914	N 3911	502.935	25.7444	96.642
07	C	4	C04	beta-Estradiol	E 8875	0	24.8547	91.8212
07	D	4	D04	Estrone	E 9750	29.1541	64.2239	86.467
07	E	4	E04	Phenserine	P0111	0	21.3563	71.8579
07	F	4	F04	N-Methyl-beta-carboline-3-carboxamide	E-006	0	66.8526	99.1929
07	G	4	G04	DPO-1	D7443	32.4969	19.8866	66.827
07	H	4	H04	(-)-Eseroline fumarate	E-100	0	0	0
07	A	5	A05	S-(-)-Eticlopride hydrochloride	E-101	0	111.227	90.1884
07	B	5	B05	Tamoxifen	T 5648	0	3.79505	1.2175
07	C	5	C05	erythro-9-(2-Hydroxy-3-nonyl)adenine hydrochloride	E-114	0	68.1168	101.812
07	D	5	D05	Sunitinib malate	PZ0012	544.457	23.979	31.4796
07	E	5	E05	Felbamate	F 0778	0	80.806	95.7779
07	F	5	F05	Fusidic acid sodium	F 0881	0	71.589	75.9196
07	G	5	G05	Fenoterol hydrobromide	F 1016	0	80.806	75.2396
07	H	5	H05	S-(+)-Fluoxetine hydrochloride	F 1553	403.328	71.0077	54.9334
07	A	6	A06	UCL 2077	U6758	81.0747	9.10974	60.9053
07	B	6	B06	Fluvoxamine maleate	F 2802	0	98.6135	104.876
07	C	6	C06	Temsirolimus	PZ0020	121.627	6.42323	83.7966
07	D	6	D06	Furegrelate sodium	F 3764	0	83.0983	88.1101
07	E	6	E06	Fiduxosin hydrochloride	F 4303	1534.51	64.2239	67.0099
07	F	6	F06	Furosemide	F 4381	0	71.0077	81.3539
07	G	6	G06	p-Fluoro-L-phenylalanine	F 4646	0	71.0077	79.0516
07	H	6	H06	Fluphenazine dihydrochloride	F 4765	161.844	7.53177	2.48523
07	A	7	A07	Fenofibrate	F 6020	51.4047	13.4463	111.272
07	B	7	B07	Fenspiride hydrochloride	F 6145	0	74.1595	88.4267
07	C	7	C07	Flumazenil	F 6300	0	84.0697	94.4965
07	D	7	D07	Genipin	G4796	0	67.0821	75.5788
07	E	7	E07	Fusaric acid	F 6513	0	76.3973	83.3472
07	F	7	F07	5-Fluorouracil	F 6627	0	87.0066	86.3896
07	G	7	G07	Esomeprazole magnesium dihydrate	E 7906	0	38.2625	80.483
07	H	7	H07	Fenoldopam bromide	F 6800	0	53.7713	163.474
07	A	8	A08	Forskolin	F 6886	0	4.81854	112.472
07	B	8	B08	Famotidine	F 6889	0	93.4968	87.2456
07	C	8	C08	FSCPX	F 7927	55.3892	49.9002	64.6642
07	D	8	D08	NS8593 hydrochloride	N 2538	28.7841	69.7326	101.538
07	E	8	E08	Flunarizine dihydrochloride	F 8257	229.958	21.8534	47.8999
07	F	8	F08	5-fluoro-5'-deoxyuridine	F 8791	0	84.5567	86.7776
07	G	8	G08	Flupirtine maleate	F 8927	0	41.1573	75.4428
07	H	8	H08	Flutamide	F 9397	0	55.2172	88.7444
07	A	9	A09	Fexofenadine hydrochloride	F 9427	0	100.822	97.6017
07	B	9	B09	Formoterol	F 9552	0	91.4807	103.379
07	C	9	C09	Felodipine	F 9677	68.3034	5.27393	2.04222
07	D	9	D09	Fluspirilene	F-100	0	3.6619	1.17773
07	E	9	E09	cis-(Z)-Flupenthixol dihydrochloride	F-114	201.693	20.4549	5.55229
07	F	9	F09	Furafylline	F-124	0	90.9794	85.6955
07	G	9	G09	FPL 64176	F-131	0	4.29656	79.0516
07	H	9	H09	Fluoxetine hydrochloride	F-132	483.377	86.0236	60.6798
07	A	10	A10	N-(3,3-Diphenylpropyl)glycinamide	D 8816	0	63.5412	99.1039
07	B	10	B10	Glybenclamide	G 0639	0	32.882	43.8147
07	C	10	C10	GW2974	G 0668	42.4002	7.60641	69.1767
07	D	10	D10	Bexarotene	SML0282	266.855	28.7857	30.2375
07	E	10	E10	L-Glutamic acid hydrochloride	G 2128	0	84.313	93.4001
07	F	10	F10	Ganciclovir	G 2536	0	80.686	79.6212
07	G	10	G10	L-Glutamine	G 3126	0	74.1595	80.6999
07	H	10	H10	Guanidinyl-naltrindole di-trifluoroacetate	G 3416	0	10.5949	18.5197
07	A	11	A11	L-Canavanine	C 1625	0	96.2973	97.953
07	B	11	B11	Bezafibrate	B 7273	0	69.7326	94.4117
07	C	11	C11	GW5074	G 6416	0	0	0
07	D	11	D11	Genistein	G 6649	0	23.5469	82.1602
07	E	11	E11	GW7647	G 6793	168.292	19.6441	10.805
07	F	11	F11	NS5806	N2540	0	0	0
07	G	11	G11	Gallamine triethiodide	G 8134	0	80.5659	84.1729
07	H	11	H11	GBR-12935 dihydrochloride	G 9659	176.055	20.1297	23.3549
08	A	2	A02	Isoguvacine hydrochloride	G-002	0	77.585	80.3445
08	B	2	B02	Guvacine hydrochloride	G-007	0	72.7199	75.6115
08	C	2	C02	(±)-AMPA hydrobromide	G-017	0	72.1479	82.3548
08	D	2	D02	Muscimol hydrobromide	G-019	0	69.2029	80.1928
08	E	2	E02	Guanabenz acetate	G-110	0	30.1174	101.481
08	F	2	F02	JFD00244	J4829	0	21.4452	75.3329
08	G	2	G02	Glipizide	G-117	0	62.0915	79.0678
08	H	2	H02	GYKI 52466 hydrochloride	G-119	0	33.6732	65.005
08	A	3	A03	Paliperidone	P0099	0	53.3222	83.3874
08	B	3	B03	GR-89696 fumarate	G-133	0	61.879	87.1997
08	C	3	C03	Gabapentin	G-154	0	63.5901	78.9194
08	D	3	D03	DL-Homatropine hydrobromide	H 0126	0	78.1703	81.8065
08	E	3	E03	(±)-Vanillylmandelic acid	H 0131	0	64.1299	77.8193
08	F	3	F03	6-Hydroxymelatonin	H 0627	0	62.5177	79.5151
08	G	3	G03	Hexamethonium bromide	H 0879	0	64.7808	80.9555
08	H	3	H03	4-Hydroxy-3-methoxyphenylacetic acid	H 1252	0	63.3748	77.4573
08	A	4	A04	MHPG piperazine	H 1377	0	58.9459	76.1026
08	B	4	B04	Hypotaurine	H 1384	0	69.5401	77.026
08	C	4	C04	Haloperidol	H 1512	0	64.8895	89.2055
08	D	4	D04	Hydralazine hydrochloride	H 1753	0	45.1407	73.3526
08	E	4	E04	4-Imidazolemethanol hydrochloride	H 1877	0	72.9492	88.5876
08	F	4	F04	Hexamethonium dichloride	H 2138	0	72.6053	82.2761
08	G	4	G04	Bendamustine hydrochloride	B 5437	0	64.2381	82.1192
08	H	4	H04	6-Hydroxy-DL-DOPA	H 2380	0	18.7843	9.81142
08	A	5	A05	DL-threo-beta-hydroxyaspartic acid	H 2775	0	72.2621	80.7256
08	B	5	B05	Ciproxifan hydrochloride	H 3132	0	57.7134	95.2779
08	C	5	C05	L-Dopa ethyl ester	SML0091	0	86.6929	80.8021
08	D	5	D05	Hydrocortisone	H 4001	0	72.6053	100.618
08	E	5	E05	Lithium Chloride	L 4408	0	78.0531	88.4122
08	F	5	F05	Hydrochlorothiazide	H 4759	0	72.7199	84.9312
08	G	5	G05	Valganciclovir hydrochloride hydrate	SML0191	0	71.2363	86.6877
08	H	5	H05	Hispidin	H 5257	0	14.1514	42.24
08	A	6	A06	17alpha-hydroxyprogesterone	H 5752	0	82.5291	88.1502
08	B	6	B06	1,3,5-tris(4-hydroxyphenyl)-4-propyl-1H-pyrazole	H 6036	0	0	0
08	C	6	C06	ZD 7114 hydrochloride	Z4902	0	65.5443	90.643
08	D	6	D06	Histamine dihydrochloride	H 7250	0	83.1214	97.0747
08	E	6	E06	Harmane	H 7258	0	25.3726	106.09
08	F	6	F06	JS-K	J 4137	0	0	0
08	G	6	G06	Retinoic acid p-hydroxyanilide	H 7779	219.212	48.7617	74.3682
08	H	6	H06	Nelfinavir mesylate hydrate	PZ0013	45.3047	13.0746	63.7978
08	A	7	A07	L-Histidine hydrochloride	H 8125	0	79.6966	91.7449
08	B	7	B07	(±)-8-Hydroxy-DPAT hydrobromide	H 8250	0	86.3343	102.466
08	C	7	C07	Dopamine hydrochloride	H 8502	0	72.3765	81.9626
08	D	7	D07	Hydroxyurea	H 8627	0	84.7844	102.798
08	E	7	E07	(+)-Hydrastine	H 8645	0	57.8155	92.2103
08	F	7	F07	(±)-7-Hydroxy-DPAT hydrobromide	H 8653	0	47.8414	93.247
08	G	7	G07	SR 142948A	SML0015	0	85.0225	86.0122
08	H	7	H07	5-Hydroxyindolacetic acid	H 8876	0	67.973	79.1421
08	A	8	A08	L-Hyoscyamine	H 9002	0	61.879	90.0097
08	B	8	B08	Hydroquinone	H 9003	0	0	0
08	C	8	C08	SR 27897 hydrate	SML0179	0	3.60021	25.5599
08	D	8	D08	MNS	M 7445	0	0	0
08	E	8	E08	Serotonin hydrochloride	H 9523	0	81.4648	98.3026
08	F	8	F08	L-165,041	L 2167	0	27.9729	44.9106
08	G	8	G08	5-Hydroxy-L-tryptophan	H 9772	0	76.3015	85.0962
08	H	8	H08	Hydroxylamine hydrochloride	H 9876	0	68.7544	91.7449
08	A	9	A09	4-Hydroxybenzhydrazide	H 9882	0	65.9827	84.6027
08	B	9	B09	Hemicholinium-3	H-108	0	72.3765	88.6754
08	C	9	C09	BNTX maleate salt hydrate	B 8312	0	0	0
08	D	9	D09	N-Methylhistaprodifen dioxalate salt	M 7320	36.7243	65.7633	108.935
08	E	9	E09	Hexahydro-sila-difenidol hydrochloride, p-fluoro analog	H-127	0	49.3186	95.9704
08	F	9	F09	Histamine, R(-)-alpha-methyl-, dihydrochloride	H-128	0	82.8844	86.1803
08	G	9	G09	5-hydroxydecanoic acid sodium	H-135	0	80.1674	91.0996
08	H	9	H09	R-(+)-8-Hydroxy-DPAT hydrobromide	H-140	0	32.5072	92.3037
08	A	10	A10	R-(+)-7-Hydroxy-DPAT hydrobromide	H-168	0	45.4068	98.1993
08	B	10	B10	Sematilide monohydrochloride monohydrate	S0323	0	89.6923	90.8252
08	C	10	C10	ATPO	A 7845	0	78.8739	86.0122
08	D	10	D10	Ibudilast	I 0157	0	69.8779	92.6792
08	E	10	E10	Imidazole-4-acetic acid hydrochloride	I 0375	0	92.7141	93.9164
08	F	10	F10	CPNQ	C 3118	0	15.319	108.573
08	G	10	G10	NSC 95397	N 1786	0	0	0
08	H	10	H10	Imazodan	I 0782	0	78.5219	82.4335
08	A	11	A11	Iodoacetamide	I 1149	0	0	0
08	B	11	B11	Loxiglumide	SML0130	0	87.6503	91.7449
08	C	11	C11	Ipratropium bromide	I 1637	0	87.0517	81.1092
08	D	11	D11	Idarubicin	I 1656	811.792	79.2263	53.1471
08	E	11	E11	Metolazone	M 1195	0	57.1027	87.114
08	F	11	F11	GR 55562 dihydrobromide	G 0419	94.1722	13.4576	96.7716
08	G	11	G11	IMID-4F hydrochloride	I 2279	0	42.3572	99.1347
08	H	11	H11	R(-)-Isoproterenol (+)-bitartrate	I 2760	0	91.14	84.8489
09	A	2	A02	ML-7	I 2764	861.51	58.6524	29.4562
09	B	2	B02	AEG 3482	SML0264	0	7.15349	6.85067
09	C	2	C02	Ifenprodil tartrate	I 2892	0	54.2157	70.5228
09	D	2	D02	Isotharine mesylate	I 3639	0	48.3722	53.5796
09	E	2	E02	Isoliquiritigenin	I 3766	0	0	1.21796
09	F	2	F02	(±)-Ibuprofen	I 4883	0	63.2651	62.9793
09	G	2	G02	Mifamurtide	SML0195	0	45.3607	60.7652
09	H	2	H02	(±)-Isoproterenol hydrochloride	I 5627	0	71.364	43.7566
09	A	3	A03	3-Isobutyl-1-methylxanthine	I 5879	0	78.1516	72.8094
09	B	3	B03	Idazoxan hydrochloride	I 6138	0	5.37114	27.7745
09	C	3	C03	Rizatriptan benzoate salt	SML0247	0	61.6737	71.0157
09	D	3	D03	(-)-Isoproterenol hydrochloride	I 6504	0	75.6476	73.8597
09	E	3	E03	1-(5-Isoquinolinylsulfonyl)-2-methylpiperazine dihydrochloride	I 7016	0	74.2881	84.3713
09	F	3	F03	Indomethacin	I 7378	0	47.8168	50.3371
09	G	3	G03	Imipramine hydrochloride	I 7379	0	66.2841	59.2299
09	H	3	H03	Isoxanthopterin	I 7388	0	76.5565	58.7733
09	A	4	A04	Iproniazid phosphate	I 7627	0	85.6991	79.4906
09	B	4	B04	Fosmidomycin sodium salt hydrate	F8682	0	67.7057	77.1311
09	C	4	C04	L-N6-(1-Iminoethyl)lysine hydrochloride	I 8021	0	71.4758	70.1107
09	D	4	D04	3-Iodo-L-tyrosine	I 8250	0	73.9492	81.6708
09	E	4	E04	Cibenzoline succinate	C1618	0	13.015	94.7741
09	F	4	F04	Ivermectin	I 8898	243.399	32.6773	9.5042
09	G	4	G04	Imiloxan hydrochloride	I 9531	0	37.9065	64.3718
09	H	4	H04	Stevioside	S3572	0	82.3826	59.5027
09	A	5	A05	m-Iodobenzylguanidine hemisulfate	I 9890	0	56.7142	96.8849
09	B	5	B05	S(+)-Ibuprofen	I-106	0	62.414	74.2619
09	C	5	C05	p-Iodoclonidine hydrochloride	I-114	0	49.87	85.6745
09	D	5	D05	R(+)-IAA-94	I-117	0	53.4288	75.6224
09	E	5	E05	Indatraline hydrochloride	I-119	182.304	16.3665	8.12207
09	F	5	F05	Iofetamine hydrochloride	I-120	0	74.2881	76.0206
09	G	5	G05	ICI 204,448 hydrochloride	I-122	0	65.8491	69.4488
09	H	5	H05	SB-525334	S 8822	0	65.7406	78.9423
09	A	6	A06	Imetit dihydrobromide	I-135	0	77.1257	89.2552
09	B	6	B06	1,5-Isoquinolinediol	I-138	0	68.9176	73.7791
09	C	6	C06	Molindone hydrochloride	M 1818	0	46.7166	63.0669
09	D	6	D06	IB-MECA	I-146	0	43.938	83.2941
09	E	6	E06	Aurothioglucose	A0606	0	68.476	71.9152
09	F	6	F06	3-(1H-Imidazol-4-yl)propyl di(p-fluorophenyl)methyl ether hydrochloride	I-160	49.3354	12.8203	45.5053
09	G	6	G06	Isonipecotic acid	I18008	0	61.9905	81.2052
09	H	6	H06	CP-471474	PZ0137	0	67.8155	79.4123
09	A	7	A07	Agomelatine	A1362	0	51.4886	86.8205
09	B	7	B07	Kainic acid	K 0250	0	66.502	84.9852
09	C	7	C07	Ketoconazole	K 1003	0	0	18.5017
09	D	7	D07	Ketorolac tris salt	K 1136	0	74.6275	89.7861
09	E	7	E07	Ketoprofen	K 1751	0	79.6365	89.2552
09	F	7	F07	K 185	K 1888	0	0	95.9804
09	G	7	G07	Ketotifen fumarate	K 2628	0	22.4605	86.6679
09	H	7	H07	Kynurenic acid	K 3375	0	73.9492	80.1155
09	A	8	A08	Kenpaullone	K 3888	42.9172	84.6707	82.3676
09	B	8	B08	U-73343	U 6881	223.831	46.1717	90.4682
09	C	8	C08	L-701,324	L 0258	26.7683	60.2057	72.241
09	D	8	D08	loxoprofen	L 0664	0	81.8103	88.4197
09	E	8	E08	Labetalol hydrochloride	L 1011	0	85.4707	91.8301
09	F	8	F08	L-162,313	L 1415	73.5725	3.49923	6.34998
09	G	8	G08	CyPPA	C5493	0	8.86985	75.8614
09	H	8	H08	beta-Lapachone	L 2037	0	0	1.61342
09	A	9	A09	LY-367,265	L 2411	0	3.9387	33.417
09	B	9	B09	LY-310,762 hydrochloride	L 2536	51.0324	3.06427	24.1911
09	C	9	C09	Olvanil	O 0257	0	65.8491	92.4346
09	D	9	D09	Lomefloxacin hydrochloride	L 2906	0	72.3726	83.0627
09	E	9	E09	Lamotrigine	L 3791	0	70.5825	91.9057
09	F	9	F09	alpha-Lobeline hydrochloride	L 4376	0	49.6815	97.9401
09	G	9	G09	Loperamide hydrochloride	L 4762	165.114	55.8078	84.2176
09	H	9	H09	Lonidamine	L 4900	0	21.3862	35.1994
09	A	10	A10	Leflunomide	L 5025	0	73.8363	97.8648
09	B	10	B10	VER-3323 hemifumarate salt	V 1889	62.5298	149.633	97.7894
09	C	10	C10	Lidocaine hydrochloride	L 5647	0	42.2795	88.0394
09	D	10	D10	Lidocaine N-ethyl bromide quaternary salt	L 5783	0	78.7224	92.5857
09	E	10	E10	4-Amidinophenylmethanesulfonyl fluoride hydrochloride	A 6664	0	74.4013	93.7181
09	F	10	F10	LE 300	L 8401	0	33.5256	92.208
09	G	10	G10	Lansoprazole	L 8533	0	36.1254	90.8467
09	H	10	H10	L-687,384 hydrochloride	L 8539	111.558	9.46368	51.3139
09	A	11	A11	CP-154526 hydrochloride	PZ0100	353.641	25.1402	73.7791
09	B	11	B11	NNC 55-0396	N 0287	0	0	1.61342
09	C	11	C11	Ro 90-7501	R 0529	642.16	47.6326	98.3925
09	D	11	D11	Loratadine	L 9664	0	3.11246	48.1834
09	E	11	E11	(-)-Tetramisole hydrochloride	L 9756	0	50.7234	92.0568
09	F	11	F11	L-655,708	L 9787	0	77.5814	96.9602
09	G	11	G11	LY-294,002 hydrochloride	L 9908	0	15.2731	93.7935
09	H	11	H11	Loxapine succinate	L-106	0	38.812	70.3581
10	A	2	A02	TMPH hydrochloride	T5576	0	50.7871	73.4312
10	B	2	B02	Lorglumide sodium	L-109	0	42.3392	43.474
10	C	2	C02	Lometrexol hydrate	SMl0040	0	56.7519	69.6489
10	D	2	D02	cis(+/-)-8-OH-PBZI hydrobromide	P 0618	0	37.9464	65.7232
10	E	2	E02	BW 723C86	B175	366.541	58.8814	71.0671
10	F	2	F02	Levallorphan tartrate	L-121	0	21.2479	74.8292
10	G	2	G02	Nitisinone	SML0269	0	53.2187	88.4166
10	H	2	H02	L-745,870 hydrochloride	L-131	89.3484	47.4481	67.5732
10	A	3	A03	SC-236	PZ0106	63.0456	7.55043	0
10	B	3	B03	Linopirdine	L-134	0	66.2166	83.3294
10	C	3	C03	L-741,626	L-135	0	81.7451	72.1489
10	D	3	D03	L-703,606 oxalate salt hydrate	L119	926.47	91.5459	30.9821
10	E	3	E03	Metoclopramide hydrochloride	M 0763	0	49.4224	82.5043
10	F	3	F03	R(-)-Me5	M 0814	0	32.8263	88.525
10	G	3	G03	Dihydrocapsaicin	M 1022	0	0	0
10	H	3	H03	(-)-Naproxen sodium	M 1275	0	53.1151	91.9262
10	A	4	A04	4-Methylpyrazole hydrochloride	M 1387	0	69.1509	76.1567
10	B	4	B04	Nocodazole	M 1404	33.6711	53.5309	93.375
10	C	4	C04	N-omega-Methyl-5-hydroxytryptamine oxalate salt	M 1514	0	69.0283	77.7008
10	D	4	D04	Moxonidine hydrochloride	M 1559	0	66.9479	73.3388
10	E	4	E04	CP-101537	PZ0107	0	62.6056	87.7684
10	F	4	F04	BIO	B 1686	27.1534	0	77.7984
10	G	4	G04	MRS 1523	M 1809	301.199	32.5701	91.483
10	H	4	H04	Famciclovir	F7932	0	58.4276	56.5944
10	A	5	A05	PD-161570	PZ0109	934.499	11.2977	74.7352
10	B	5	B05	Metaproterenol hemisulfate	M 2398	0	73.0703	89.5041
10	C	5	C05	Mianserin hydrochloride	M 2525	29.8262	38.3127	75.6801
10	D	5	D05	Mevastatin	M 2537	0	22.6039	78.9766
10	E	5	E05	8-Methoxymethyl-3-isobutyl-1-methylxanthine	M 2547	0	80.5236	87.3382
10	F	5	F05	MK-886	M 2692	33.6711	2.58723	0
10	G	5	G05	Mexiletene hydrochloride	M 2727	0	44.8593	74.1736
10	H	5	H05	Methylergonovine maleate	M 2776	0	66.5819	90.2705
10	A	6	A06	Molsidomine	M 2901	0	76.6151	89.1769
10	B	6	B06	Zoledronic acid monohydrate	SML0223	0	68.6606	85.9505
10	C	6	C06	Mizoribine	M 3047	0	73.315	113.35
10	D	6	D06	S-Methylisothiourea hemisulfate	M 3127	0	71.1119	90.7103
10	E	6	E06	MG 624	M 3184	0	17.4201	116.718
10	F	6	F06	N-Methyl-D-aspartic acid	M 3262	0	88.1073	105.594
10	G	6	G06	alpha-Methyl-DL-tyrosine methyl ester hydrochloride	M 3281	0	60.7237	69.7368
10	H	6	H06	ML 10302	M 7319	0	45.1199	76.1567
10	A	7	A07	Metergoline	M 3668	201.348	14.0616	2.56652
10	B	7	B07	(-)-cis-(1S,2R)-U-50488 tartrate	U-106	0	40.6636	104.788
10	C	7	C07	Clorgyline hydrochloride	M 3778	0	21.3607	105.479
10	D	7	D07	L-DOPS	D9446	0	69.0283	77.8959
10	E	7	E07	Meloxicam sodium	M 3935	0	60.7237	83.3294
10	F	7	F07	Morin	M 4008	0	17.5893	45.8643
10	G	7	G07	Minoxidil	M 4145	0	60.9569	68.6035
10	H	7	H07	Rufinamide	R 8404	0	57.3058	66.7262
10	A	8	A08	Meclofenamic acid sodium	M 4531	0	29.8314	26.5601
10	B	8	B08	Milrinone	M 4659	0	76.8594	86.8025
10	C	8	C08	(±)-alpha-Methyl-4-carboxyphenylglycine	M 4796	0	78.6916	84.6843
10	D	8	D08	1-Methylhistamine dihydrochloride	M 4910	0	81.2565	87.7684
10	E	8	E08	Moxisylyte hydrochloride	M 5154	0	44.2573	81.1784
10	F	8	F08	S-Methyl-L-thiocitrulline acetate	M 5171	0	72.2138	132.268
10	G	8	G08	Melatonin	M 5250	0	61.8957	81.4828
10	H	8	H08	L-Methionine sulfoximine	M 5379	0	67.681	79.0756
10	A	9	A09	(±)-Metoprolol (+)-tartrate	M 5391	0	64.8824	106.973
10	B	9	B09	6-Methyl-2-(phenylethynyl)pyridine hydrochloride	M 5435	0	26.445	90.9306
10	C	9	C09	Mibefradil dihydrochloride	M 5441	209.754	22.0381	0
10	D	9	D09	Ro 61-8048	SML0233	0	55.5502	75.5851
10	E	9	E09	(S)-MAP4 hydrochloride	M 5560	0	71.7242	95.7388
10	F	9	F09	(±)-Methoxyverapamil hydrochloride	M 5644	0	41.5326	90.7103
10	G	9	G09	Metrazoline oxalate	M 5685	0	11.2977	52.4136
10	H	9	H09	GW9662	M 6191	0	18.9405	50.3168
10	A	10	A10	SC-58125	PZ0139	0	30.1362	88.3084
10	B	10	B10	2-methoxyestradiol	M 6383	0	10.8752	101.565
10	C	10	C10	Cysteamine hydrochloride	M 6500	0	27.2637	35.4485
10	D	10	D10	alpha,beta-Methylene adenosine 5'-triphosphate dilithium	M 6517	0	69.8865	90.9306
10	E	10	E10	Methoxamine hydrochloride	M 6524	0	71.8466	91.7044
10	F	10	F10	Mitoxantrone	M 6545	100.616	50.6882	80.875
10	G	10	G10	O-Methylserotonin hydrochloride	M 6628	0	65.8518	102.486
10	H	10	H10	Eupatorin	E4660	114.725	71.9691	142.365
10	A	11	A11	MDL 28170	M 6690	0	36.3043	96.8732
10	B	11	B11	Myricetin	M 6760	0	48.9444	61.9329
10	C	11	C11	NG-Monomethyl-L-arginine acetate	M 7033	0	78.8137	92.0373
10	D	11	D11	MK-912	M 7065	0	77.7145	116.271
10	E	11	E11	(±)-3-(3,4-dihydroxyphenyl)-2-methyl-DL-alanine	M 7277	0	72.4586	93.2631
10	F	11	F11	MRS 2159	M 7684	0	81.7451	98.5834
10	G	11	G11	GR 127935 hydrochloride hydrate	G 5793	22.9706	2.71946	0
10	H	11	H11	2,6-Difluoro-4-[2-(phenylsulfonylamino)ethylthio]phenoxyacetamide	D 8941	0	45.9116	107.202
11	A	2	A02	Mifepristone	M 8046	29.7134	5.67817	64.2741
11	B	2	B02	L-alpha-Methyl-p-tyrosine	M 8131	0	71.3946	89.7112
11	C	2	C02	SB-215505	S 1068	113.372	71.3946	65.682
11	D	2	D02	1-Methylimidazole	M 8878	0	74.9189	81.9893
11	E	2	E02	Mecamylamine hydrochloride	M 9020	29.9325	57.6584	80.8095
11	F	2	F02	Methapyrilene hydrochloride	M 9125	29.4944	46.7437	80.1859
11	G	2	G02	Memantine hydrochloride	M 9292	29.0562	52.6787	76.076
11	H	2	H02	JW74	SML0227	0	5.38093	80.5752
11	A	3	A03	Minocycline hydrochloride	M 9511	0	88.6656	107.35
11	B	3	B03	Maprotiline hydrochloride	M 9651	1238.37	165.558	98.1384
11	C	3	C03	H-8 dihydrochloride	M 9656	0	74.3079	77.5027
11	D	3	D03	Proglumide	M-001	0	70.6023	85.1227
11	E	3	E03	Fenobam	F 0430	28.1799	91.4035	86.189
11	F	3	F03	(±)-Muscarine chloride	M-104	28.1799	76.8726	81.437
11	G	3	G03	Methoctramine tetrahydrochloride	M-105	28.399	60.5438	89.4556
11	H	3	H03	(+)-MK-801 hydrogen maleate	M-107	0	45.2834	77.8816
11	A	4	A04	(-)-MK-801 hydrogen maleate	M-108	0	48.884	79.9531
11	B	4	B04	2-Methyl-5-hydroxytryptamine maleate	M-109	0	76.7691	95.3158
11	C	4	C04	alpha-Methyl-5-hydroxytryptamine maleate	M-110	0	66.33	85.9419
11	D	4	D04	Metolazone	M-116	0	58.0155	84.7156
11	E	4	E04	DFB	D 0943	31.9204	79.5937	75.4815
11	F	4	F04	L-alpha-Methyl DOPA	M-129	27.9609	77.3916	85.2043
11	G	4	G04	Methysergide maleate	M-137	26.6464	86.2022	90.31
11	H	4	H04	Ethopropazine hydrochloride	E5406	29.2753	150.771	75.1119
11	A	5	A05	Methiothepin mesylate	M-149	204.515	23.0342	11.7802
11	B	5	B05	Nemadipine-A	N4163	117.223	15.9898	9.38425
11	C	5	C05	Moclobemide	M3071	0	75.738	87.6839
11	D	5	D05	X80	X3629	0	70.8989	81.8311
11	E	5	E05	ZM 39923 hydrochloride	Z 4626	27.7418	0	0
11	F	5	F05	3-Morpholinosydnonimine hydrochloride	M-184	27.9609	61.9195	79.7982
11	G	5	G05	PF-573228	PZ0117	27.3036	42.4925	74.085
11	H	5	H05	S15535	S 5321	0	29.7211	98.2307
11	A	6	A06	Piperlongumine	SML0221	0	0	0
11	B	6	B06	Sivelestat sodium salt hydrate	S 7198	0	78.2262	94.599
11	C	6	C06	p-MPPF dihydrochloride	M-226	0	63.8712	109.869
11	D	6	D06	Levetiracetam	L8668	0	80.2296	90.4817
11	E	6	E06	Niflumic acid	N 0630	0	58.6428	63.7702
11	F	6	F06	Nimesulide	N 1016	26.6464	65.0947	74.085
11	G	6	G06	Nialamide	N 1392	27.3036	76.0465	93.0034
11	H	6	H06	Nomifensine maleate	N 1530	0	55.9763	90.053
11	A	7	A07	ONO-RS-082	O0766	0	0	9.49005
11	B	7	B07	Neostigmine bromide	N2001	0	79.9113	85.286
11	C	7	C07	CR 2249	N 2034	0	83.2376	99.7172
11	D	7	D07	S-(4-Nitrobenzyl)-6-thioinosine	N 2255	0	80.1235	98.0462
11	E	7	E07	Naltrexone hydrochloride	N 3136	0	80.6552	89.9674
11	F	7	F07	S-Nitroso-N-acetylpenicillamine	N 3398	61.2872	82.4793	91.6916
11	G	7	G07	Niclosamide	N 3510	581.164	28.7181	45.1138
11	H	7	H07	NAN-190 hydrobromide	N 3529	26.6464	60.6351	86.5193
11	A	8	A08	PD-407824	PZ0111	219.392	35.5851	94.8672
11	B	8	B08	S-Nitrosoglutathione	N 4148	0	84.657	90.9986
11	C	8	C08	NCS-382	N 4159	0	82.2634	97.8621
11	D	8	D08	Nalidixic acid sodium	N 4382	0	80.1235	90.5677
11	E	8	E08	Gossypol	G8761	35.0423	0	0
11	F	8	F08	5-Nitro-2-(3-phenylpropylamino)benzoic acid	N 4779	27.0846	58.8226	49.8943
11	G	8	G08	AMN082	A6605	194.646	16.7244	80.4972
11	H	8	H08	Nordihydroguaiaretic acid from Larrea divaricata (creosote bush)	N 5023	0	0	0
11	A	9	A09	Eprosartan mesylate	E2535	0	89.7999	96.7636
11	B	9	B09	NG-Nitro-L-arginine	N 5501	0	71.693	93.1795
11	C	9	C09	Naphazoline hydrochloride	N 5504	27.0846	68.1574	135.06
11	D	9	D09	3-Nitropropionic acid	N 5636	27.3036	83.4549	88.6082
11	E	9	E09	NG-Nitro-L-arginine methyl ester hydrochloride	N 5751	28.399	93.6096	90.9123
11	F	9	F09	(±)-Normetanephrine hydrochloride	N 7127	26.6464	70.7011	87.2665
11	G	9	G09	Nortriptyline hydrochloride	N 7261	105.145	74.4096	98.1384
11	H	9	H09	NADPH tetrasodium	N 7505	29.0562	64.8113	80.966
11	A	10	A10	Nicardipine hydrochloride	N 7510	77.3279	3.31082	76.076
11	B	10	B10	Nifedipine	N 7634	27.7418	5.26324	20.013
11	C	10	C10	Naloxone hydrochloride	N 7758	26.6464	78.6455	73.7213
11	D	10	D10	7-Nitroindazole	N 7778	27.3036	73.296	83.023
11	E	10	E10	PMEG hydrate	M2199	28.8371	92.3281	83.5037
11	F	10	F10	CI-976	C3743	39.8454	3.42388	8.66026
11	G	10	G10	6-Nitroso-1,2-benzopyrone	N 8403	27.3036	0	0
11	H	10	H10	Nilutamide	N 8534	28.6181	73.6998	104.296
11	A	11	A11	NF 023	N 8652	27.5227	89.3451	89.9674
11	B	11	B11	Nimustine hydrochloride	N 8659	27.0846	77.704	92.0398
11	C	11	C11	Norcantharidin	N 8784	0	82.8038	91.4312
11	D	11	D11	Noscapine hydrchloride	N 9007	27.5227	51.4857	94.2424
11	E	11	E11	T0070907	T 8703	28.8371	17.059	36.8736
11	F	11	F11	Naltrindole hydrochloride	N-115	33.4681	81.7252	94.5097
11	G	11	G11	Sertraline hydrochloride	S 6319	50.1504	3.76384	1.8508
11	H	11	H11	NO-711 hydrochloride	N-142	28.8371	70.3065	74.6703
12	A	2	A02	Nitrendipine	N-144	0	0	26.4326
12	B	2	B02	Nimodipine	N-149	0	5.88891	43.0507
12	C	2	C02	Nisoxetine hydrochloride	N-151	0	42.5067	80.9431
12	D	2	D02	Nylidrin hydrochloride	N-153	0	61.8347	72.1139
12	E	2	E02	SB 242084 dihydrochloride hydrate	S 8061	33.0496	0	18.509
12	F	2	F02	Naltriben methanesulfonate	N-156	0	8.50066	27.4521
12	G	2	G02	Naftopidil dihydrochloride	N-158	0	0	32.6558
12	H	2	H02	Bisoprolol hemifumarate salt	B 2185	0	55.599	63.1144
12	A	3	A03	PHA-543613	PZ0135	0	59.9387	51.4575
12	B	3	B03	NS-1619	N-170	0	0	1.11917
12	C	3	C03	CP-66713	PZ0124	33.0496	91.5083	76.6915
12	D	3	D03	NBQX disodium	N-183	0	80.8549	63.996
12	E	3	E03	NS 2028	N-211	0	29.9961	55.2676
12	F	3	F03	(±)-Octopamine hydrochloride	O 0250	0	84.7855	69.3253
12	G	3	G03	N-Oleoylethanolamine	O 0383	41.6238	60.1483	78.6567
12	H	3	H03	Oxolinic acid	O 0877	0	59.3116	62.5196
12	A	4	A04	Olomoucine	O 0886	0	54.0772	60.3904
12	B	4	B04	Oleic Acid	O 1008	36.3855	30.9375	23.2383
12	C	4	C04	Oxymetazoline hydrochloride	O 2378	0	74.9336	99.7407
12	D	4	D04	Sodium Oxamate	O 2751	0	76.3101	84.8084
12	E	4	E04	Oxybutynin Chloride	O 2881	0	37.2725	88.4481
12	F	4	F04	Oxiracetam	O 3011	0	93.5036	61.6165
12	G	4	G04	Ouabain	O 3125	0	143.376	75.4428
12	H	4	H04	ODQ	O 3636	0	27.7145	24.8282
12	A	5	A05	Orphenadrine hydrochloride	O 3752	0	41.2029	79.7458
12	B	5	B05	TG003	T 5575	0	20.2305	71.4587
12	C	5	C05	Ofloxacin	O 8757	0	74.7052	70.6654
12	D	5	D05	Oxotremorine sesquifumarate salt	O 9126	0	92.1299	92.4379
12	E	5	E05	Trandolapril	T1452	0	95.8956	87.5471
12	F	5	F05	SB 216763	S 3442	119.369	40.8325	39.4479
12	G	5	G05	Oxaprozin	O 9637	0	56.1096	49.605
12	H	5	H05	Oxotremorine methiodide	O-100	0	67.7656	63.4096
12	A	6	A06	(±)-Octoclothepin maleate	O-111	523.833	87.8149	32.4236
12	B	6	B06	Progesterone	P 0130	0	4.29975	53.546
12	C	6	C06	Topotecan hydrochloride hydrate	T2705	0	118.851	98.1517
12	D	6	D06	Piceatannol	P 0453	0	0	24.6946
12	E	6	E06	Pentamidine isethionate	P 0547	0	65.4764	100.268
12	F	6	F06	TBB	T 0826	0	4.90339	6.33126
12	G	6	G06	Parthenolide	P 0667	0	0	6.20433
12	H	6	H06	Pindolol	P 0778	0	65.8015	73.7941
12	A	7	A07	O-Phospho-L-serine	P 0878	0	66.6716	85.0388
12	B	7	B07	(±)-Propranolol hydrochloride	P 0884	0	125.493	86.6403
12	C	7	C07	SKF-525A hydrochloride	P 1061	158.667	21.5041	8.68615
12	D	7	D07	Picrotoxin	P 1675	0	92.8781	77.3097
12	E	7	E07	LP44	L9793	419.671	82.394	79.8661
12	F	7	F07	Pentoxifylline	P 1784	0	94.7595	82.3632
12	G	7	G07	Pimozide	P 1793	37.875	8.96583	7.68056
12	H	7	H07	L-Glutamic acid, N-phthaloyl-	P 1801	0	69.7523	75.065
12	A	8	A08	Pancuronium bromide	P 1918	0	77.1177	89.2319
12	B	8	B08	3-alpha,21-Dihydroxy-5-alpha-pregnan-20-one	P 2016	40.8698	39.4524	94.5059
12	C	8	C08	Pirfenidone	P 2116	0	91.6325	81.2998
12	D	8	D08	1,3-Dimethyl-8-phenylxanthine	P 2278	54.1254	75.3913	86.1847
12	E	8	E08	PRE-084	P 2607	0	76.5405	86.5266
12	F	8	F08	MTEP hydrochloride	M4699	0	90.0234	86.5266
12	G	8	G08	AS605240	A 0233	0	42.4132	33.1649
12	H	8	H08	Papaverine hydrochloride	P 3510	0	26.963	91.6698
12	A	9	A09	Pentolinium di[L(+)-tartrate]	P 3520	0	76.195	82.7156
12	B	9	B09	1-Phenyl-3-(2-thiazolyl)-2-thiourea	P 4015	0	0	2.1906
12	C	9	C09	Mitiglinide calcium	SML0234	0	86.5979	54.5351
12	D	9	D09	Cisplatin	P 4394	0	46.1063	45.8114
12	E	9	E09	Podophyllotoxin	P 4405	0	122.078	71.7214
12	F	9	F09	NU2058	N 4286	0	27.7983	47.1144
12	G	9	G09	Palmitoyl-DL-Carnitine chloride	P 4509	474.229	84.065	30.0032
12	H	9	H09	R(-)-N6-(2-Phenylisopropyl)adenosine	P 4532	0	105.709	76.6915
12	A	10	A10	Valproic acid sodium	P 4543	0	75.048	91.7797
12	B	10	B10	Promethazine hydrochloride	P 4651	0	89.4076	62.6689
12	C	10	C10	Praziquantel	P 4668	0	96.5292	88.8965
12	D	10	D10	Propafenone hydrochloride	P 4670	0	37.0924	79.7458
12	E	10	E10	5alpha-Pregnan-3alpha-ol-11,20-dione	P 5052	0	78.5106	99.9518
12	F	10	F10	PNU-282987	P6499	0	81.209	81.8918
12	G	10	G10	Piracetam	P 5295	0	74.5911	79.1421
12	H	10	H10	Phosphomycin disodium	P 5396	0	71.6496	71.5901
12	A	11	A11	Pyrilamine maleate	P 5514	0	39.0866	106.827
12	B	11	B11	Piroxicam	P 5654	0	73.4541	84.2306
12	C	11	C11	3-n-Propylxanthine	P 5679	0	88.3037	85.2688
12	D	11	D11	Phenylephrine hydrochloride	P 6126	0	117.047	101.319
12	E	11	E11	Perphenazine	P 6402	50.496	6.65204	7.20846
12	F	11	F11	Pentylenetetrazole	P 6500	0	71.6496	87.5471
12	G	11	G11	(+)-Pilocarpine hydrochloride	P 6503	0	62.6845	82.2455
12	H	11	H11	Pilocarpine nitrate	P 6628	0	66.236	79.384
13	A	2	A02	Promazine hydrochloride	P 6656	39.9495	22.2987	47.8766
13	B	2	B02	Phenelzine sulfate	P 6777	0	65.081	86.6777
13	C	2	C02	Pheniramine maleate	P 6902	0	62.1856	69.2146
13	D	2	D02	Phosphonoacetic acid	P 6909	0	80.9983	74.5295
13	E	2	E02	(-)-Perillic acid	218359	0	72.4747	60.0241
13	F	2	F02	Pyrazinecarboxamide	P 7136	0	75.2546	57.5313
13	G	2	G02	Primidone	P 7295	0	68.6947	53.463
13	H	2	H02	(±)-threo-1-Phenyl-2-decanoylamino-3-morpholino-1-propanol hydrochloride	P 7340	0	15.4871	57.0894
13	A	3	A03	Pirenzepine dihydrochloride	P 7412	0	68.0131	75.0288
13	B	3	B03	Putrescine dihydrochloride	P 7505	0	64.745	79.6216
13	C	3	C03	Phentolamine mesylate	P 7561	0	37.1962	102.402
13	D	3	D03	Propionylpromazine hydrochloride	P 7780	102.823	48.2167	64.1856
13	E	3	E03	Prazosin hydrochloride	P 7791	1812.41	160.617	72.3824
13	F	3	F03	Phloretin	P 7912	0	0	28.3303
13	G	3	G03	Pargyline hydrochloride	P 8013	0	64.745	57.7535
13	H	3	H03	Phorbol 12-myristate 13-acetate	P 8139	87.1943	11.3255	21.9514
13	A	4	A04	PD-184161	PZ0112	0	0	0
13	B	4	B04	Protoporphyrin IX disodium	P 8293	0	0	0
13	C	4	C04	PD173952	PZ0113	173.948	6.06826	103.227
13	D	4	D04	Phenylbutazone	P 8386	0	84.5512	78.8657
13	E	4	E04	Picotamide	P 8477	0	80.5264	76.5534
13	F	4	F04	Tranylcypromine hydrochloride	P 8511	0	72.129	60.9581
13	G	4	G04	(S)-Propranolol hydrochloride	P 8688	0	52.9989	68.0484
13	H	4	H04	Ammonium pyrrolidinedithiocarbamate	P 8765	0	0	0
13	A	5	A05	(±)-cis-Piperidine-2,3-dicarboxylic acid	P 8782	0	84.5512	77.4881
13	B	5	B05	Protriptyline hydrochloride	P 8813	41.6074	35.8015	76.967
13	C	5	C05	Pergolide methanesulfonate	P 8828	51.7225	49.4511	53.601
13	D	5	D05	6(5H)-Phenanthridinone	P 8852	0	62.6285	74.629
13	E	5	E05	5alpha-Pregnan-3alpha-ol-20-one	P 8887	240.516	86.0974	113.991
13	F	5	F05	Propantheline bromide	P 8891	0	67.5597	82.9809
13	G	5	G05	K114	K 1015	603.576	32.3664	36.7896
13	H	5	H05	Prochlorperazine dimaleate	P 9178	282.167	44.7708	12.5893
13	A	6	A06	Piribedil maleate	P 9233	0	63.1835	87.4224
13	B	6	B06	Paromomycin sulfate	P 9297	0	70.521	81.8388
13	C	6	C06	1,10-Phenanthroline monohydrate	P 9375	0	64.633	104.065
13	D	6	D06	Procainamide hydrochloride	P 9391	0	98.6661	97.9941
13	E	6	E06	Prilocaine hydrochloride	P 9547	0	59.329	88.4312
13	F	6	F06	Triflusal	T6580	0	89.6767	73.2511
13	G	6	G06	Ziprasidone hydrochloride monohydrate	Z2777	100.759	55.7618	68.9434
13	H	6	H06	Pyridostigmine bromide	P 9797	0	61.854	68.6734
13	A	7	A07	Procaine hydrochloride	P 9879	0	71.4387	81.2763
13	B	7	B07	2-Phenylaminoadenosine	P-101	0	164.297	103.728
13	C	7	C07	R(+)-3PPP hydrochloride	P-102	0	75.8367	112.998
13	D	7	D07	S(-)-3PPP hydrochloride	P-103	0	66.0919	89.849
13	E	7	E07	(±)-PPHT hydrochloride	P-105	0	29.3289	97.9941
13	F	7	F07	BMS-193885	B5063	736.855	77.2377	26.4066
13	G	7	G07	Bicalutamide (CDX)	B9061	0	45.2727	82.9809
13	H	7	H07	Enalaprilat dihydrate	E9658	0	53.9504	70.0363
13	A	8	A08	Phaclofen	P-118	0	86.0974	76.0407
13	B	8	B08	BF-170 hydrochloride	B 4311	0	36.5426	115.615
13	C	8	C08	1-Phenylbiguanide	P-120	0	92.7872	128.259
13	D	8	D08	GANT61	G9048	0	13.9458	78.3319
13	E	8	E08	Pirenperone	P-126	0	65.5297	126.311
13	F	8	F08	IC 261	I 0658	0	5.65391	60.5671
13	G	8	G08	A3 hydrochloride	A 1980	0	89.0792	81.7259
13	H	8	H08	Pinacidil	P-154	0	59.6566	78.9731
13	A	9	A09	Pregnenolone sulfate sodium	P-162	0	74.2093	56.3603
13	B	9	B09	PPADS	P-178	0	90.1548	76.967
13	C	9	C09	SC-57461A	PZ0110	0	78.8788	110.68
13	D	9	D09	Phenamil methanesulfonate	P-203	0	18.2764	102.896
13	E	9	E09	Phenylbenzene-omega-phosphono-alpha-amino acid	P-204	0	94.4644	95.1912
13	F	9	F09	Bay 11-7082	B 5556	0	0	0
13	G	9	G09	PD 98,059	P-215	0	46.2817	75.8369
13	H	9	H09	Pramipexole dihydrochloride	A1237	0	66.8812	74.331
13	A	10	A10	PD 168,077 maleate	P-233	0	65.193	99.6843
13	B	10	B10	SU 6656	S 9692	70.3176	26.0062	40.3959
13	C	10	C10	Quinolinic acid	P63204	0	80.8802	97.0935
13	D	10	D10	Quercetin dihydrate	Q 0125	0	0	33.4713
13	E	10	E10	Quinidine sulfate	Q 0875	0	5.20993	80.1678
13	F	10	F10	SMER28	S 8197	0	52.2624	92.3871
13	G	10	G10	Quinine sulfate	Q 1250	0	33.4358	72.6705
13	H	10	H10	(+)-Quisqualic acid	Q 2128	0	65.081	75.1292
13	A	11	A11	Quinacrine dihydrochloride	Q 3251	158.666	4.18772	40.2852
13	B	11	B11	Quazinone	Q 3504	0	74.7896	83.0965
13	C	11	C11	(-)-Quinpirole hydrochloride	Q-102	0	70.9795	96.5011
13	D	11	D11	LP 12 hydrochloride hydrate	L 3169	167.681	42.8797	83.6776
13	E	11	E11	Quipazine, 6-nitro-, maleate	Q-109	0	25.7633	51.6305
13	F	11	F11	Quinelorane dihydrochloride	Q-110	0	71.3239	75.3305
13	G	11	G11	Candesartan cilexetil	SML0245	0	0	0
13	H	11	H11	Cortexolone	R 0500	0	43.8715	72.7668
14	A	2	A02	Ritodrine hydrochloride	R 0758	0	104.762	86.124
14	B	2	B02	Raloxifene hydrochloride	R 1402	224.174	4.51472	33.7445
14	C	2	C02	Retinoic acid	R 2625	0	4.51472	8.26259
14	D	2	D02	Ruthenium red	R 2751	0	82.8748	93.4864
14	E	2	E02	13-cis-retinoic acid	R 3255	0	4.40471	3.82602
14	F	2	F02	Rutaecarpine	R 3277	56.4759	69.9794	83.8575
14	G	2	G02	Ropinirole hydrochloride	R 2530	0	55.9567	64.858
14	H	2	H02	Resveratrol	R 5010	0	6.1804	48.5598
14	A	3	A03	CP-93129 dihydrochloride hydrate	PZ0102	0	80.216	106.9
14	B	3	B03	Rottlerin	R 5648	0	0	0
14	C	3	C03	Ranolazine dihydrochloride	R 6152	0	64.4876	114.984
14	D	3	D03	Rolipram	R 6520	0	82.7645	92.4169
14	E	3	E03	Ro 25-6981 hydrochloride	R 7150	0	30.0124	84.7594
14	F	3	F03	Phosphoramidon disodium	R 7385	0	80.6606	84.7594
14	G	3	G03	BIA 2-093	B 5435	0	66.3045	79.2299
14	H	3	H03	Rotenone	R 8875	0	6.52673	61.801
14	A	4	A04	Ro 8-4304	R 8900	0	85.2965	86.4672
14	B	4	B04	RX 821002 hydrochloride	R 9525	0	54.8829	79.6625
14	C	4	C04	Ribavirin	R 9644	0	76.9714	110.664
14	D	4	D04	Ranitidine hydrochloride	R-101	0	73.7949	90.1768
14	E	4	E04	Ritanserin	R-103	49.1788	6.39551	8.48705
14	F	4	F04	Rauwolscine hydrochloride	R-104	0	77.6461	90.8815
14	G	4	G04	Ibandronate sodium	I5784	0	88.5832	87.0411
14	H	4	H04	CP-226269	PZ0101	0	15.8817	90.0596
14	A	5	A05	Ro 41-0960	R-108	0	75.616	83.0734
14	B	5	B05	Reactive Blue 2	R-115	0	31.2376	65.9666
14	C	5	C05	Riluzole	R-116	0	41.9246	88.5434
14	D	5	D05	Steviol	H8664	0	78.4308	100.36
14	E	5	E05	S(+)-Raclopride L-tartrate	R-121	0	67.8578	80.7517
14	F	5	F05	Sobuzoxane	S 4692	0	68.3321	83.7451
14	G	5	G05	Rilmenidine hemifumarate	R-134	0	10.1417	27.0889
14	H	5	H05	Tizanidine hydrochloride	T 6950	0	64.2434	80.7517
14	A	6	A06	Ro 04-6790 dihydrochloride	R-140	0	85.4064	78.37
14	B	6	B06	(±)-Sotalol hydrochloride	S 0278	0	80.6606	81.8515
14	C	6	C06	SB-366791	S 0441	65.1962	74.4797	89.1249
14	D	6	D06	7,8-Dihydroxyflavone hydrate	D5446	0	40.4168	104.292
14	E	6	E06	(±)-Synephrine	S 0752	0	91.4244	94.6802
14	F	6	F06	Sulfaphenazole	S 0758	0	76.4077	83.2969
14	G	6	G06	N2-Ethyl-2'-deoxyguanosine	N 3289	0	81.1046	100.971
14	H	6	H06	Sulindac sulfone	S 1438	0	32.2586	59.3738
14	A	7	A07	Auranofin	A 6733	0	0	0
14	B	7	B07	SKF 86466	S 1563	0	33.2289	84.4205
14	C	7	C07	CP-346086 dihydrate	PZ0103	424.273	101.638	102.565
14	D	7	D07	(-)-Scopolamine hydrobromide	S 1875	0	76.4077	96.4807
14	E	7	E07	Tetrabenazine	T2952	0	55.8231	109.782
14	F	7	F07	Semicarbazide hydrochloride	S 2201	0	66.5448	89.3581
14	G	7	G07	(-)-Scopolamine methyl nitrate	S 2250	0	74.5937	91.7068
14	H	7	H07	Auraptene	A9861	275.3	38.3247	19.8476
14	A	8	A08	Spermidine trihydrochloride	S 2501	0	66.9041	89.0084
14	B	8	B08	SNC80	S 2812	0	24.0546	87.0411
14	C	8	C08	SKF 83959 hydrobromide	S 2816	0	3.86224	51.319
14	D	8	D08	Spermine tetrahydrochloride	S 2876	0	56.7545	94.3215
14	E	8	E08	CP-335963	PZ0108	0	64.7317	74.486
14	F	8	F08	SC 19220	S 3065	0	70.33	90.2941
14	G	8	G08	Tirofiban hydrochloride monohydrate	SML0246	30.6556	82.9852	93.844
14	H	8	H08	AGK2	A 8231	396.657	86.0647	78.5843
14	A	9	A09	Stattic	S7947	0	0	0
14	B	9	B09	N-Oleoyldopamine	O 2139	0	4.0061	2.88436
14	C	9	C09	Spironolactone	S 3378	0	38.4317	89.0084
14	D	9	D09	SCH-202676 hydrobromide	S 4063	0	5.61243	19.2761
14	E	9	E09	D-Serine	S 4250	0	82.3226	89.3581
14	F	9	F09	Albuterol hemisulfate	S 5013	0	91.9706	86.6965
14	G	9	G09	Sanguinarine chloride	S 5890	0	0	0
14	H	9	H09	Tazarotene	T7080	0	4.296	103.674
14	A	10	A10	IRAK-1/4 Inhibitor I	I 5409	58.6084	63.753	74.8984
14	B	10	B10	SB 269970 hydrochloride	S 7389	0	49.4524	96.8422
14	C	10	C10	Spiperone hydrochloride	S 7395	0	27.6459	115.881
14	D	10	D10	Carmofur	C1494	0	40.3039	97.6874
14	E	10	E10	(-)-Sulpiride	S 7771	0	85.0769	90.6463
14	F	10	F10	Tegafur	T7205	0	69.628	89.3581
14	G	10	G10	(-)-Scopolamine,n-Butyl-, bromide	S 7882	0	88.9112	95.9994
14	H	10	H10	SB 205384	S 7936	0	79.7708	98.6564
14	A	11	A11	(±)-Sulpiride	S 8010	0	76.1817	89.2415
14	B	11	B11	PD-166285 hydrate	PZ0116	105.956	9.87994	3.55035
14	C	11	C11	Sulindac	S 8139	0	4.36847	8.98454
14	D	11	D11	Succinylcholine chloride	S 8251	0	84.6373	93.844
14	E	11	E11	IMS2186	I 7160	0	0	0
14	F	11	F11	ANA-12	SML0209	0	4.04234	132.683
14	G	11	G11	SU 5416	S 8442	88.0442	31.6585	51.2429
14	H	11	H11	(-)-Scopolamine methyl bromide	S 8502	0	96.1273	89.7085
15	A	2	A02	SU 4312	S 8567	0	4.90293	45.8439
15	B	2	B02	SR 59230A oxalate	S 8688	0	4.12683	1.45112
15	C	2	C02	rac BHFF	SML0275	0	29.8283	22.4941
15	D	2	D02	Zofenopril calcium	Z1252	0	50.6787	47.0179
15	E	2	E02	SIB 1757	S 9186	0	48.0315	87.039
15	F	2	F02	SIB 1893	S 9311	0	30.8	103.736
15	G	2	G02	1-(1-Naphthyl)piperazine hydrochloride	S-003	0	60.5838	107.693
15	H	2	H02	Ketanserin tartrate	S-006	0	42.1055	82.2696
15	A	3	A03	1-(2-Methoxyphenyl)piperazine hydrochloride	S-008	0	77.4845	87.5872
15	B	3	B03	PAPP	S-009	0	33.5801	109.551
15	C	3	C03	Dolasetron mesylate hydrate	D9571	0	84.5752	141.438
15	D	3	D03	SR-95531	S-106	0	69.0131	86.0959
15	E	3	E03	(±)-6-Chloro-PB hydrobromide	S-143	0	0	38.6243
15	F	3	F03	L-Beta-threo-benzyl-aspartate	B6436	0	61.8968	79.7791
15	G	3	G03	Suramin sodium salt	S 2671	0	55.8615	65.2281
15	H	3	H03	SQ 22536	S-153	0	65.6113	82.0262
15	A	4	A04	Sepiapterin	S-154	0	63.6363	60.9273
15	B	4	B04	Amisulpride	A 2729	0	88.6282	91.1758
15	C	4	C04	(±)-SKF 38393, N-allyl-, hydrobromide	S-168	0	3.46728	35.3091
15	D	4	D04	SDZ-205,557 hydrochloride	S-174	0	54.4252	81.1846
15	E	4	E04	SB 206553 hydrochloride	S-180	0	71.6278	135.792
15	F	4	F04	Granisetron hydrochloride	G 3796	0	44.7285	97.5722
15	G	4	G04	L-Tryptophan	T 0254	0	73.961	68.9291
15	H	4	H04	Tranilast	T 0318	0	49.1204	103.163
15	A	5	A05	Tiapride hydrochloride	T 0410	0	85.3042	55.5663
15	B	5	B05	Taurine	T 0625	0	76.4519	85.0422
15	C	5	C05	FAUC 213	F 4429	0	66.77	153.142
15	D	5	D05	Tolbutamide	T 0891	0	86.159	90.4347
15	E	5	E05	Tetraethylthiuram disulfide	T 1132	0	0	1.20789
15	F	5	F05	TCPOBOP	T 1443	281.047	72.5117	64.8993
15	G	5	G05	Tetraisopropyl pyrophosphoramide	T 1505	0	73.961	86.7674
15	H	5	H05	Tetramisole hydrochloride	T 1512	0	44.2881	74.5745
15	A	6	A06	Trihexyphenidyl hydrochloride	T 1516	0	29.183	53.8237
15	B	6	B06	Theophylline	T 1633	0	81.8147	77.9735
15	C	6	C06	(E)-4-amino-2-butenoic acid	T 1694	0	81.8147	74.8821
15	D	6	D06	Tetradecylthioacetic acid	T 1698	0	47.9412	65.9773
15	E	6	E06	Trequinsin hydrochloride	T 2057	0	0	30.5263
15	F	6	F06	Tyrphostin AG 879	T 2067	0	0	5.78792
15	G	6	G06	Tetraethylammonium chloride	T 2265	0	69.7701	73.7648
15	H	6	H06	Tolazamide	T 2408	0	65.6113	76.9904
15	A	7	A07	Terbutaline hemisulfate	T 2528	0	103.426	62.7467
15	B	7	B07	4-Hydroxyphenethylamine hydrochloride	T 2879	0	84.9392	81.9049
15	C	7	C07	Triflupromazine hydrochloride	T 2896	534.819	47.2208	20.8574
15	D	7	D07	Trimipramine maleate	T 3146	0	48.3029	95.5613
15	E	7	E07	Avridine	PZ0123	0	77.7152	71.044
15	F	7	F07	TTNPB	T 3757	204.967	22.7461	8.27318
15	G	7	G07	SC-51322	PZ0132	0	0	78.867
15	H	7	H07	Triamterene	T 4143	0	61.8968	78.867
15	A	8	A08	Tyrphostin AG 1478	T 4182	0	0	65.5596
15	B	8	B08	Tetrahydrozoline hydrochloride	T 4264	0	68.2606	90.288
15	C	8	C08	KB-R7493	K4144	0	5.40968	5.78792
15	D	8	D08	N-p-Tosyl-L-phenylalanine chloromethyl ketone	T 4376	0	0	1.17694
15	E	8	E08	(6R)-5,6,7,8-Tetrahydro-L-biopterin hydrochloride	T 4425	0	79.3402	84.7827
15	F	8	F08	cDPCP	C 0996	0	0	1.49419
15	G	8	G08	Theobromine	T 4500	0	63.946	69.1993
15	H	8	H08	(±)-Taxifolin	T 4512	0	65.0884	83.6338
15	A	9	A09	BIX 01294 trihydrochloride hydrate	B9311	226.571	13.0797	28.4671
15	B	9	B09	CP-100263 dihydrochloride hydrate	PZ0136	0	6.87468	90.878
15	C	9	C09	Olanzapine	O1141	0	33.4154	71.9003
15	D	9	D09	SC-51089 hydrate	PZ0138	0	49.9431	103.736
15	E	9	E09	Pseudocantharidin C	SML0226	0	75.0874	79.7791
15	F	9	F09	PD-166866	PZ0114	0	0	36.1004
15	G	9	G09	Thio-NADP sodium	T 5515	0	61.39	63.6098
15	H	9	H09	Tyrphostin AG 835	T 5568	0	0	18.6002
15	A	10	A10	(±)-alpha-Lipoic Acid	T 5625	0	73.6252	63.1368
15	B	10	B10	DL-Thiorphan	T 6031	0	80.6308	86.6324
15	C	10	C10	Tulobuterol hydrochloride	T 6050	0	86.8956	102.409
15	D	10	D10	Trazodone hydrochloride	T 6154	0	66.9818	114.712
15	E	10	E10	BAY 61-3606 hydrochloride hydrate	B9685	0	33.0866	87.5872
15	F	10	F10	Triamcinolone	T 6376	0	66.5584	75.7132
15	G	10	G10	S(-)-Timolol maleate	T 6394	0	50.5865	72.7736
15	H	10	H10	EBPC	PZ0140	0	50.9558	70.0199
15	A	11	A11	Triprolidine hydrochloride	T 6764	0	56.6351	65.7261
15	B	11	B11	Tyrphostin AG 112	T 6943	0	46.9516	56.6026
15	C	11	C11	Tyrphostin 1	T 7040	0	8.81874	20.2234
15	D	11	D11	Tyrphostin 23	T 7165	0	32.2669	51.4772
15	E	11	E11	Pifithrin-mu	P0122	0	0	1.23885
15	F	11	F11	Na-p-Tosyl-L-lysine chloromethyl ketone hydrochloride	T 7254	0	51.0482	66.3146
15	G	11	G11	Aprindine hydrochloride	A 7606	0	37.9997	86.9031
15	H	11	H11	1-[2-(Trifluoromethyl)phenyl]imidazole	T 7313	0	54.711	98.2609
16	A	2	A02	PD-156707	PZ0141	0	0	0
16	B	2	B02	Tetracaine hydrochloride	T 7508	0	54.7953	108.338
16	C	2	C02	Tyrphostin 47	T 7540	0	3.53517	12.4942
16	D	2	D02	Tyrphostin 51	T 7665	0	57.5647	78.1703
16	E	2	E02	PAC-1	P0115	0	2.98861	85.0545
16	F	2	F02	Bropirimine	SML0218	0	62.6423	94.6508
16	G	2	G02	Tyrphostin AG 538	B7688	0	47.8505	77.4534
16	H	2	H02	Trimethoprim	T 7883	0	20.348	73.9752
16	A	3	A03	Tomoxetine	T 7947	0	16.941	78.1703
16	B	3	B03	Brinzolamide	SML0216	0	59.9302	99.2386
16	C	3	C03	4-DAMP	SML0255	0	61.3748	94.6508
16	D	3	D03	Trifluoperazine dihydrochloride	T 8516	324.735	25.0779	12.3403
16	E	3	E03	D-609 potassium	T 8543	0	0	0
16	F	3	F03	Thioridazine hydrochloride	T 9025	235.257	25.9564	14.9288
16	G	3	G03	Thapsigargin	T 9033	209.997	18.5357	15.4501
16	H	3	H03	IPA-3	I 2285	0	0	0
16	A	4	A04	Tamoxifen citrate	T 9262	0	0	1.84125
16	B	4	B04	Terfenadine	T 9652	0	0	0
16	C	4	C04	Tropicamide	T 9778	0	67.0387	108.121
16	D	4	D04	THIP hydrochloride	T-101	0	72.232	93.1231
16	E	4	E04	Trifluperidol hydrochloride	T-103	0	46.0028	98.6615
16	F	4	F04	3-Tropanyl-indole-3-carboxylate hydrochloride	T-104	0	42.8087	94.9237
16	G	4	G04	XCT790	X4753	0	7.88879	33.082
16	H	4	H04	3-Tropanylindole-3-carboxylate methiodide	T-113	0	60.7947	78.7492
16	A	5	A05	Telenzepine dihydrochloride	T-122	0	56.3555	94.3789
16	B	5	B05	Thioperamide maleate	T-123	0	70.5477	90.7608
16	C	5	C05	(±)-Thalidomide	T-144	0	81.0634	96.3964
16	D	5	D05	A-68930 hydrochloride	A 8852	0	0	0
16	E	5	E05	5HPP-33	H 9415	0	11.7725	59.4661
16	F	5	F05	CIQ	SML0229	0	13.0151	72.6975
16	G	5	G05	TPMPA	T-200	0	66.7337	85.6931
16	H	5	H05	CP-31398 dihydrochloride hydrate	PZ0115	53.3451	16.2156	54.2171
16	A	6	A06	Uridine 5'-diphosphate sodium	U 4125	0	68.9877	76.2513
16	B	6	B06	U-74389G maleate	U 5882	0	8.07769	46.7433
16	C	6	C06	CCT007093	C 9369	0	39.7019	61.6896
16	D	6	D06	L2-b	SML0134	0	0	36.3727
16	E	6	E06	SKF 95282 dimaleate	S 5317	37.7205	34.2962	66.6286
16	F	6	F06	4-Imidazoleacrylic acid	U 7500	0	52.0109	90.2461
16	G	6	G06	Urapidil hydrochloride	U-100	0	73.1886	72.8309
16	H	6	H06	Urapidil, 5-Methyl-	U-101	0	67.1405	81.7174
16	A	7	A07	U-69593	U-103	0	63.825	98.0889
16	B	7	B07	UK 14,304	U-104	0	69.9214	67.679
16	C	7	C07	U-62066	U-105	0	66.3283	83.6383
16	D	7	D07	BMS-299897	SML0210	0	12.7961	82.9407
16	E	7	E07	(+)-Norfenfluramine hydrochloride	N3288	0	77.2972	89.2277
16	F	7	F07	Wiskostatin	C0993	0	0	1.37625
16	G	7	G07	(-)-trans-(1S,2S)-U-50488 hydrochloride	U-111	0	35.2862	85.613
16	H	7	H07	U-101958 maleate	U-115	0	21.6541	93.8381
16	A	8	A08	U-99194A maleate	U-116	0	63.627	96.2108
16	B	8	B08	U0126	U-120	0	0	36.1022
16	C	8	C08	Vinblastine sulfate salt	V 1377	0	84.678	89.7351
16	D	8	D08	(±)-Verapamil hydrochloride	V 4629	0	80.5046	89.82
16	E	8	E08	CP-64434 hydrate	PZ0130	0	93.0076	94.108
16	F	8	F08	Vinpocetine	V 6383	0	6.15202	92.6798
16	G	8	G08	Vancomycin hydrochloride from Streptomyces orientalis	V 8138	0	68.8844	84.8957
16	H	8	H08	(±)-gamma-Vinyl GABA	V 8261	0	68.781	81.5659
16	A	9	A09	Vincristine sulfate	V 8879	0	121.888	93.9279
16	B	9	B09	AMG 9810	A 2731	252.428	80.5046	104.739
16	C	9	C09	(±)-Vesamicol hydrochloride	V-100	0	32.2572	85.4529
16	D	9	D09	L-Mimosine from Koa hoale seeds	M0253	0	76.0965	86.4996
16	E	9	E09	Wortmannin from Penicillium funiculosum	W 1628	0	0	1.7968
16	F	9	F09	ICI 63,137	I 8283	0	87.3127	73.5692
16	G	9	G09	Acepromazine maleate	A7111	0	45.7537	77.7393
16	H	9	H09	CP-135807	PZ0121	0	22.0173	81.1888
16	A	10	A10	WIN 62,577	W-104	0	0	89.312
16	B	10	B10	Ara-G hydrate	A 4233	0	85.3625	86.9879
16	C	10	C10	WAY-100635 maleate	W-108	0	82.8628	105.571
16	D	10	D10	AC-55649	A9480	230.01	90.0898	98.184
16	E	10	E10	Xylazine hydrochloride	X 1251	0	62.2508	89.7351
16	F	10	F10	SCH 58261	S4568	39.9586	17.9559	116.252
16	G	10	G10	Xylometazoline hydrochloride	X 6000	0	42.8087	96.9563
16	H	10	H10	PF-4708671	PZ0143	0	38.9174	91.0195
16	A	11	A11	Yohimbine hydrochloride	Y 3125	0	79.8361	82.25
16	B	11	B11	YS-035 hydrochloride	Y-101	0	58.9777	93.1231
16	C	11	C11	YC-1	Y-102	0	0	75.3458
16	D	11	D11	Zaprinast	Z 0878	0	82.4114	81.3394
16	E	11	E11	Zonisamide sodium	Z 2001	0	78.8381	86.2567
16	F	11	F11	Caroverine hydrochloride	C 1119	0	43.6187	87.5619
16	G	11	G11	Olprinone hydrochloride	O 7389	0	77.9559	73.5692
16	H	11	H11	Zimelidine dihydrochloride	Z-101	0	44.1074	101.691

## Sheet: ActivatorValidation
Original Plate#	Original Row	Original Column	Original Position	Compound Name	Sigma Catalog #	Activator Validation at 40mM (pg/mL IL-1b)	Activator Validation at 10mM (pg/mL IL-1b)	Activator Validation at 2.5mM (pg/mL IL-1b)	Activator Validation at 0.625mM (pg/mL IL-1b)
01	H	4	H04	Reserpine	R 0875	2617.51	404.933	0	0
01	A	9	A09	PD-180970	PZ0142	1534.46	492.346	95.8753	0
02	E	3	E03	Amiodarone hydrochloride	A 8423	776.427	16.3133	0	0
02	C	5	C05	5-(N,N-hexamethylene)amiloride	A 9561	633.715	0	0	0
02	H	5	H05	Amsacrine hydrochloride	A 9809	2726.99	2536.1	178.489	0
02	B	6	B06	Paroxetine hydrochloride hemihydrate (MW = 374.83)	P 9623	935.674	17.3331	0	0
03	B	6	B06	G15	G6548	455.76	87.9943	15.1568	0
03	C	7	C07	(±)-Bay K 8644	B-112	632.358	17.843	0	0
03	G	7	G07	BTCP hydrochloride	B-138	879.115	0	0	0
03	A	10	A10	CGP-7930	C 0862	1596.9	0	0	0
03	B	10	B10	CGP-13501	C 0987	504.1	0	0	0
03	E	10	E10	ML-9	C 1172	103.084	0	0	0
03	A	11	A11	Chlorprothixene hydrochloride	C 1671	123.043	0	0	0
04	F	2	F02	CGP-74514A hydrochloride	C 3353	1041.79	286.445	18.1488	0
04	A	3	A03	Cyclosporin A	C 3662	488.486	14.2737	0	0
04	H	5	H05	Cinnarizine	C 5270	487.426	322.374	0	0
04	B	6	B06	SB 204741	S 0693	2930.55	110.097	0	0
04	F	6	F06	DMH4	D8696	220.398	0	0	0
04	G	8	G08	Clomipramine hydrochloride	C 7291	1762.69	0	0	0
04	A	10	A10	Chlorpromazine hydrochloride	C 8138	1301.17	0	0	0
04	B	11	B11	Clemastine fumarate	C 8903	1338.26	0	0	0
05	E	2	E02	Ebastine	E9531	688.574	415.855	0	0
05	B	3	B03	CGS-12066A maleate	C-106	589.141	0	0	0
06	A	2	A02	PD 169316	P 9248	337.6	16.0584	0	0
06	F	2	F02	DL-erythro-Dihydrosphingosine	D 6908	111.48	0	0	0
06	H	5	H05	Doxazosin mesylate	D 9815	2146.78	464.722	0	0
06	E	7	E07	GBR-12909 dihydrochloride	D-052	554.811	0	0	0
06	E	9	E09	N-Desmethylclozapine	D5676	292.945	0	0	0
06	F	11	F11	Emetine dihydrochloride hydrate	E 2375	492.217	313.857	171.988	140.091
07	F	2	F02	Ellipticine	E 3380	498.67	201.288	17.0157	0
07	A	3	A03	Staurosporine aglycone	S 3939	110.805	20.1883	0	0
07	B	4	B04	NBI 27914	N 3911	959.833	278.603	0	0
07	D	5	D05	Sunitinib malate	PZ0012	1613.01	36.0083	0	0
07	H	5	H05	S-(+)-Fluoxetine hydrochloride	F 1553	1422.7	16.3133	0	0
07	E	6	E06	Fiduxosin hydrochloride	F 4303	43.4674	0	0	0
07	E	8	E08	Flunarizine dihydrochloride	F 8257	645.404	215.03	0	0
07	E	9	E09	cis-(Z)-Flupenthixol dihydrochloride	F-114	505.74	15.0386	0	0
07	H	9	H09	Fluoxetine hydrochloride	F-132	1365.15	0	0	0
07	D	10	D10	Bexarotene	SML0282	415.341	408.368	0	0
07	H	11	H11	GBR-12935 dihydrochloride	G 9659	99.707	0	0	0
08	G	6	G06	Retinoic acid p-hydroxyanilide	H 7779	395.653	89.1994	17.5823	0
08	D	11	D11	Idarubicin	I 1656	727.021	0	16.0763	22.9034
09	A	2	A02	ML-7	I 2764	1460.41	19.6667	0	0
09	F	4	F04	Ivermectin	I 8898	432.96	491.705	0	0
09	E	5	E05	Indatraline hydrochloride	I-119	89.5468	68.6129	0	0
09	B	8	B08	U-73343	U 6881	141.489	0	0	0
09	A	11	A11	CP-154526 hydrochloride	PZ0100	743.892	583.674	0	0
09	C	11	C11	Ro 90-7501	R 0529	544.778	39.9206	0	0
10	E	2	E02	BW 723C86	B175	622.923	0	0	0
10	D	3	D03	L-703,606 oxalate salt hydrate	L119	791.115	21.2313	0	0
10	G	4	G04	MRS 1523	M 1809	577.885	335.233	0	0
10	A	5	A05	PD-161570	PZ0109	1750.77	22.5817	0	0
10	A	7	A07	Metergoline	M 3668	1005.15	0	0	0
10	C	9	C09	Mibefradil dihydrochloride	M 5441	235.605	124.251	0	0
11	B	3	B03	Maprotiline hydrochloride	M 9651	1487.27	16.5683	0	0
11	A	5	A05	Methiothepin mesylate	M-149	902.944	0	0	0
11	G	7	G07	Niclosamide	N 3510	1707.61	1508.63	1765.85	933.079
11	A	8	A08	PD-407824	PZ0111	399.704	45.9644	0	0
11	G	8	G08	AMN082	A6605	475.86	34.5747	0	0
12	A	6	A06	(±)-Octoclothepin maleate	O-111	1086.28	0	0	0
12	E	7	E07	LP44	L9793	270.831	0	0	0
12	G	9	G09	Palmitoyl-DL-Carnitine chloride	P 4509	880.093	0	0	0
13	E	3	E03	Prazosin hydrochloride	P 7791	2367.87	393.006	0	0
13	E	5	E05	5alpha-Pregnan-3alpha-ol-20-one	P 8887	143.807	0	0	0
13	G	5	G05	K114	K 1015	571.109	69.8895	0	0
13	H	5	H05	Prochlorperazine dimaleate	P 9178	772.166	0	0	0
13	F	7	F07	BMS-193885	B5063	1449.18	0	0	0
14	B	2	B02	Raloxifene hydrochloride	R 1402	320.285	0	0	0
14	C	7	C07	CP-346086 dihydrate	PZ0103	114.888	22.0353	0	0
14	H	7	H07	Auraptene	A9861	635.082	0	0	0
14	H	8	H08	AGK2	A 8231	282.789	26.7943	0	0
15	F	5	F05	TCPOBOP	T 1443	116.607	16.8232	0	0
15	C	7	C07	Triflupromazine hydrochloride	T 2896	242.13	0	0	0
15	F	7	F07	TTNPB	T 3757	258.876	188.743	0	0
15	A	9	A09	BIX 01294 trihydrochloride hydrate	B9311	655.208	299.577	0	0
16	D	3	D03	Trifluoperazine dihydrochloride	T 8516	782.435	0	0	0
16	F	3	F03	Thioridazine hydrochloride	T 9025	1033.94	27.9716	0	0
16	G	3	G03	Thapsigargin	T 9033	678.226	251.591	0	0
16	B	9	B09	AMG 9810	A 2731	378.303	185.764	0	0
16	D	10	D10	AC-55649	A9480	358.007	18.8844	0	0

## Sheet: SuppressorValidationNiclosamide
Original Plate#	Original Row	Original Column	Original Position	Compound Name	Sigma Catalog #	Suppressor Validation at 40mM: niclosamide stimulated (% of DMSO control)	Suppressor Validation at 10mM: niclosamide stimulated (% of DMSO control)	Suppressor Validation at 2.5mM: niclosamide stimulated (% of DMSO control)	Suppressor Validation at 0.625mM: niclosamide stimulated (% of DMSO control)
01	H	7	H07	Apomorphine hydrochloride hemihydrate	A 4393	8.67936	71.0292	100.039	103.88
02	H	8	H08	AS-252424	A8981	3.00822	5.33497	65.9947	86.6003
02	E	10	E10	A-77636 hydrochloride	A-255	2.06488	0	5.87862	46.8379
02	D	11	D11	p-Benzoquinone	B 1266	28.6805	69.9962	92.2256	99.1597
03	C	4	C04	Bay 11-7085	B 5681	2.1168	0	3.78456	64.2241
03	F	7	F07	R(+)-6-Bromo-APB hydrobromide	B-135	0	14.9107	88.0317	102.813
03	H	8	H08	Supercinnamaldehyde	S3322	0	14.6017	69.5939	88.5302
03	C	11	C11	BTO-1	B 6311	0	0	22.8604	76.0275
04	A	2	A02	Chelerythrine chloride	C 2932	0	9.65409	85.5822	104.741
04	H	6	H06	Clotrimazole	C 6019	4.62832	0	37.6668	75.6954
04	C	10	C10	Caffeic acid phenethyl ester	C 8221	2.48095	0	14.8428	88.4375
04	E	11	E11	Z-L-Phe chloromethyl ketone	C 9511	0	0	0	62.819
06	H	6	H06	AC-93253 iodide	A9605	2.16873	4.2013	47.3226	67.2577
07	H	3	H03	Emodin	E 7881	2.63783	18.9729	42.3608	67.5027
07	H	4	H04	(-)-Eseroline fumarate	E-100	0	26.5036	67.8275	78.878
07	C	11	C11	GW5074	G 6416	2.74306	9.25312	23.796	65.211
07	F	11	F11	NS5806	N2540	2.1168	3.4661	47.0011	89.6491
08	B	6	B06	1,3,5-tris(4-hydroxyphenyl)-4-propyl-1H-pyrazole	H 6036	3.66518	0	0	33.6915
08	F	6	F06	JS-K	J 4137	2.90157	0	42.6	91.5409
08	B	8	B08	Hydroquinone	H 9003	0	12.7377	61.2024	88.2522
08	D	8	D08	MNS	M 7445	4.75828	46.6217	82.9828	98.5458
08	C	9	C09	BNTX maleate salt hydrate	B 8312	0	0	24.8167	91.0649
08	G	10	G10	NSC 95397	N 1786	0	0	35.2849	71.5832
08	A	11	A11	Iodoacetamide	I 1149	0	0	40.9268	80.5843
09	E	2	E02	Isoliquiritigenin	I 3766	0	3.24358	26.5967	80.5843
09	C	7	C07	Ketoconazole	K 1003	4.62832	71.9633	87.2098	89.9307
09	F	7	F07	K 185	K 1888	3.33208	33.7179	75.0359	83.7262
09	H	8	H08	beta-Lapachone	L 2037	2.3245	3.85883	75.0359	105.174
09	B	11	B11	NNC 55-0396	N 0287	32.644	60.1622	54.4641	82.4931
10	G	3	G03	Dihydrocapsaicin	M 1022	2.5331	0	5.76033	22.6297
10	F	4	F04	BIO	B 1686	5.16105	37.9846	81.8013	80.0698
10	F	5	F05	MK-886	M 2692	46.2991	120.773	66.1683	84.7053
11	E	5	E05	ZM 39923 hydrochloride	Z 4626	2.3245	59.9671	89.1709	103.452
11	A	6	A06	Piperlongumine	SML0221	2.63783	0	36.3165	83.7262
11	A	7	A07	ONO-RS-082	O0766	0	3.07785	63.326	86.6913
11	E	8	E08	Gossypol	G8761	13.831	70.0993	118.841	110.628
11	H	8	H08	Nordihydroguaiaretic acid from Larrea divaricata (creosote bush)	N 5023	0	5.33497	101.869	112.353
11	G	10	G10	6-Nitroso-1,2-benzopyrone	N 8403	2.22065	31.1842	86.0884	91.255
12	A	2	A02	Nitrendipine	N-144	3.33208	24.6344	63.925	79.0475
12	E	2	E02	SB 242084 dihydrochloride hydrate	S 8061	7.97017	62.4218	84.2756	90.6855
12	G	2	G02	Naftopidil dihydrochloride	N-158	5.58251	42.4927	92.4392	110.286
12	B	3	B03	NS-1619	N-170	8.81625	39.3291	78.229	95.2322
12	D	6	D06	Piceatannol	P 0453	6.31729	101.108	135.109	109.832
12	G	6	G06	Parthenolide	P 0667	2.8483	0	3.41682	49.1279
12	B	9	B09	1-Phenyl-3-(2-thiazolyl)-2-thiourea	P 4015	0	106.86	92.1191	100.502
13	F	3	F03	Phloretin	P 7912	2.69045	55.6394	91.9061	97.4298
13	A	4	A04	PD-184161	PZ0112	5.29969	6.81732	21.9369	59.7215
13	B	4	B04	Protoporphyrin IX disodium	P 8293	2.4288	4.96787	60.9491	62.1544
13	H	4	H04	Ammonium pyrrolidinedithiocarbamate	P 8765	0	67.6406	98.7957	119.783
13	F	9	F09	Bay 11-7082	B 5556	2.37664	0	3.92598	68.2374
13	D	10	D10	Quercetin dihydrate	Q 0125	59.213	131.669	118.71	105.5
13	G	11	G11	Candesartan cilexetil	SML0245	3.27778	19.2297	10.9205	30.7531
14	B	3	B03	Rottlerin	R 5648	2.22065	34.6059	88.8592	91.1598
14	A	7	A07	Auranofin	A 6733	0	0	0	3.28112
14	A	9	A09	Stattic	S7947	0	0	3.97312	73.8785
14	G	9	G09	Sanguinarine chloride	S 5890	0	0	3.10132	72.4014
14	E	11	E11	IMS2186	I 7160	4.62832	18.2092	68.708	92.4998
15	E	3	E03	(±)-6-Chloro-PB hydrobromide	S-143	12.36	101.463	115.727	101.651
15	E	5	E05	Tetraethylthiuram disulfide	T 1132	2.3245	0	42.4405	94.936
15	E	6	E06	Trequinsin hydrochloride	T 2057	7.14968	111.646	114.45	107.367
15	F	6	F06	Tyrphostin AG 879	T 2067	9.28522	73.8439	108.369	125.106
15	G	7	G07	SC-51322	PZ0132	3.22348	51.0609	76.7159	83.3724
15	A	8	A08	Tyrphostin AG 1478	T 4182	9.67666	91.0484	89.0669	89.3683
15	D	8	D08	N-p-Tosyl-L-phenylalanine chloromethyl ketone	T 4376	0	2.69256	9.70144	69.6241
15	F	8	F08	cDPCP	C 0996	11.7081	71.5476	99.3591	101.651
15	F	9	F09	PD-166866	PZ0114	8.81625	83.0488	77.7542	88.6229
15	H	9	H09	Tyrphostin AG 835	T 5568	4.82434	52.262	98.9081	88.0674
15	E	11	E11	Pifithrin-mu	P0122	2.27258	0	32.1284	81.1879
16	A	2	A02	PD-156707	PZ0141	9.35118	9.85315	65.9947	83.0198
16	E	3	E03	D-609 potassium	T 8543	0	5.33497	124.195	99.6739
16	H	3	H03	IPA-3	I 2285	0	0	29.2543	125.106
16	A	4	A04	Tamoxifen citrate	T 9262	6.54317	32.3623	52.0126	84.6159
16	B	4	B04	Terfenadine	T 9652	7.52651	145.785	61.456	99.0572
16	D	5	D05	A-68930 hydrochloride	A 8852	2.63783	0	52.094	89.5554
16	D	6	D06	L2-b	SML0134	8.33026	84.3627	113.438	102.919
16	F	7	F07	Wiskostatin	C0993	9.41709	62.0267	86.0884	87.2396
16	B	8	B08	U0126	U-120	4.37499	64.0115	96.1259	95.7276
16	E	9	E09	Wortmannin from Penicillium funiculosum	W 1628	6.92224	85.5739	124.195	92.4036
16	A	10	A10	WIN 62,577	W-104	6.16788	41.5442	98.7957	104.094
16	C	11	C11	YC-1	Y-102	2.16873	20.9963	68.9732	80.3267

## Sheet: SuppressorValidationNigericin
Original Plate#	Original Row	Original Column	Original Position	Compound Name	Sigma Catalog #	Suppressor Validation at 40mM: nigericin stimulated (% of DMSO control)	Suppressor Validation at 10mM: nigericin stimulated (% of DMSO control)	Suppressor Validation at 2.5mM: nigericin stimulated (% of DMSO control)	Suppressor Validation at 0.625mM: nigericin stimulated (% of DMSO control)
01	C	7	C07	AA-861	A 3711	0.970231	108.523	108.795	93.569
01	E	7	E07	10058-F4	F3680	1.41163	71.3131	87.298	97.772
01	H	7	H07	Apomorphine hydrochloride hemihydrate	A 4393	10.9639	95.2373	102.402	91.3237
02	F	6	F06	8-(p-Sulfophenyl)theophylline	A-013	10.148	80.0132	92.958	87.3547
02	H	8	H08	AS-252424	A8981	1.24747	52.1477	85.7772	80.5334
02	E	10	E10	A-77636 hydrochloride	A-255	0.909889	0	26.2774	75.6655
02	D	11	D11	p-Benzoquinone	B 1266	80.8233	96.2815	96.8843	89.4323
03	C	4	C04	Bay 11-7085	B 5681	0.710943	0	23.5768	88.6201
03	F	6	F06	Bromoacetyl alprenolol menthane	B-015	19.6056	105.104	113.475	104.524
03	B	7	B07	CP-100356 monohydrochloride	PZ0171	19.2064	95.4465	112.182	108.586
03	H	8	H08	Supercinnamaldehyde	S3322	0.909889	32.3549	87.298	90.0634
03	C	11	C11	BTO-1	B 6311	0.949179	6.42992	49.8605	70.5675
04	A	2	A02	Chelerythrine chloride	C 2932	1.04391	1.71678	83.9494	76.2187
04	D	6	D06	L-798106	L4545	1.28736	8.2944	52.3885	74.2801
04	H	6	H06	Clotrimazole	C 6019	1.24747	69.6065	82.2203	88.8007
04	C	10	C10	Caffeic acid phenethyl ester	C 8221	0.808499	2.46076	59.3193	96.165
04	E	11	E11	Z-L-Phe chloromethyl ketone	C 9511	0.949179	0.898448	28.2552	94.9128
05	F	4	F04	Capsazepine	C-191	1.04391	13.5828	81.5075	90.4237
05	F	11	F11	Cambinol	C0494	1.05444	43.6871	64.4603	75.9422
06	A	4	A04	Bisdemethoxycurcumin	D6938	60.3008	95.9687	83.0343	77.2315
06	E	4	E04	Danazol	D 8399	3.36284	94.9233	82.0167	68.4198
06	D	6	D06	R(-)-Propylnorapomorphine hydrochloride	D-027	1.15268	69.4927	85.9801	82.5421
06	E	6	E06	R(-)-2,10,11-Trihydroxyaporphine hybrobromide	D-029	1.07549	67.6734	82.3221	86.1777
06	F	6	F06	R(-)-2,10,11-Trihydroxy-N-propylnoraporphine hydrobromide	D-030	0.780848	31.3433	90.4345	89.6127
06	H	6	H06	AC-93253 iodide	A9605	0.970231	3.67523	106.201	109.732
07	B	3	B03	N-Ethylmaleimide	E 3876	101.727	102.974	96.1804	99.1087
07	H	4	H04	(-)-Eseroline fumarate	E-100	11.4992	81.2385	87.8045	88.8007
07	B	5	B05	Tamoxifen	T 5648	6.182	93.031	81.5075	80.8991
07	H	6	H06	Fluphenazine dihydrochloride	F 4765	19.4271	81.7933	83.8478	80.7162
07	C	9	C09	Felodipine	F 9677	16.9871	81.0161	69.1413	68.2326
07	D	9	D09	Fluspirilene	F-100	1.41163	24.376	86.183	87.7166
07	C	11	C11	GW5074	G 6416	0.991284	25.907	82.3221	94.8233
07	F	11	F11	NS5806	N2540	1.07549	38.361	91.9493	100.532
08	B	6	B06	1,3,5-tris(4-hydroxyphenyl)-4-propyl-1H-pyrazole	H 6036	1.32725	1.1658	73.742	76.9555
08	F	6	F06	JS-K	J 4137	1.11255	1.46701	73.8444	89.4323
08	B	8	B08	Hydroquinone	H 9003	0.970231	54.4042	78.8557	80.8991
08	D	8	D08	MNS	M 7445	17.2842	75.9662	84.3559	76.3108
08	C	9	C09	BNTX maleate salt hydrate	B 8312	1.02286	0.788447	67.5096	89.9733
08	A	11	A11	Iodoacetamide	I 1149	1.05444	0.97206	79.5703	86.7212
08	G	10	G10	NSC 95397	N 1786	97.9196	98.7711	93.0588	97.9504
09	E	2	E02	Isoliquiritigenin	I 3766	1.1393	1.61325	63.2452	90.4237
09	H	8	H08	beta-Lapachone	L 2037	1.17942	6.85541	83.4412	84.4534
09	B	11	B11	NNC 55-0396	N 0287	11.1944	87.2652	88.412	83.5439
10	A	3	A03	SC-236	PZ0106	21.5671	89.0954	83.1361	71.4052
10	G	3	G03	Dihydrocapsaicin	M 1022	1.09918	2.28381	43.4815	48.2218
10	F	5	F05	MK-886	M 2692	12.8614	49.2975	72.4119	67.2013
10	A	7	A07	Metergoline	M 3668	64.5566	87.8049	89.5248	79.0682
10	C	9	C09	Mibefradil dihydrochloride	M 5441	18.7285	93.5581	89.9292	93.7483
10	G	11	G11	GR 127935 hydrochloride hydrate	G 5793	20.0612	100.521	107.399	99.0197
11	E	5	E05	ZM 39923 hydrochloride	Z 4626	5.91104	92.8198	88.6144	88.4395
11	A	6	A06	Piperlongumine	SML0221	1.00181	1.37734	54.647	76.9555
11	E	8	E08	Gossypol	G8761	4.3982	94.084	87.0954	84.4534
11	H	8	H08	Nordihydroguaiaretic acid from Larrea divaricata (creosote bush)	N 5023	1.08602	63.8221	77.7318	75.5733
11	G	10	G10	6-Nitroso-1,2-benzopyrone	N 8403	1.1393	54.296	78.7535	82.5421
11	G	11	G11	Sertraline hydrochloride	S 6319	15.7286	95.5511	84.8636	85.0892
12	B	3	B03	NS-1619	N-170	5.05924	61.1253	79.9785	94.286
12	B	9	B09	1-Phenyl-3-(2-thiazolyl)-2-thiourea	P 4015	5.40583	111.412	104.902	105.143
13	A	4	A04	PD-184161	PZ0112	1.16605	32.9543	69.2434	76.6793
13	B	4	B04	Protoporphyrin IX disodium	P 8293	3.47864	29.7822	65.3735	74.6499
13	H	4	H04	Ammonium pyrrolidinedithiocarbamate	P 8765	1.09918	88.1282	81.813	75.2964
13	F	9	F09	Bay 11-7082	B 5556	1.02286	1.1658	6.70242	59.9082
13	G	11	G11	Candesartan cilexetil	SML0245	1.11255	5.20561	32.5825	52.657
14	B	3	B03	Rottlerin	R 5648	1.32725	76.3052	88.7155	86.2683
14	A	7	A07	Auranofin	A 6733	0.938653	0	0.889235	0.913192
14	A	9	A09	Stattic	S7947	1.08602	0	16.6937	91.4137
14	G	9	G09	Sanguinarine chloride	S 5890	0.970231	0.6442	1.05705	78.7931
14	E	11	E11	IMS2186	I 7160	0.991284	47.9471	80.0805	78.7931
15	B	2	B02	SR 59230A oxalate	S 8688	1.51716	92.3971	81.9149	79.7097
15	E	5	E05	Tetraethylthiuram disulfide	T 1132	1.03339	3.22335	77.834	70.8469
15	D	8	D08	N-p-Tosyl-L-phenylalanine chloromethyl ketone	T 4376	1.01234	1.08719	17.4714	69.2614
15	F	8	F08	cDPCP	C 0996	23.5891	83.4494	83.0343	90.4237
15	E	11	E11	Pifithrin-mu	P0122	0.980757	0	62.0332	90.1535
16	A	2	A02	PD-156707	PZ0141	3.89517	59.6751	96.7837	98.7525
16	E	3	E03	D-609 potassium	T 8543	1.00181	67.4462	93.3613	97.3259
16	H	3	H03	IPA-3	I 2285	0.900671	0	63.2452	74.1876
16	A	4	A04	Tamoxifen citrate	T 9262	3.36284	58.3442	79.4682	81.9037
16	B	4	B04	Terfenadine	T 9652	1.63349	77.771	81.2018	81.3559
16	D	5	D05	A-68930 hydrochloride	A 8852	1.00181	0.788447	63.2452	87.2643
16	F	7	F07	Wiskostatin	C0993	3.80582	83.5593	89.8281	84.7259
16	E	9	E09	Wortmannin from Penicillium funiculosum	W 1628	23.4724	100.521	104.502	96.165

## Sheet: SuppressorValidationBiased
Original Plate#	Original Row	Original Column	Original Position	Compound Name	Sigma Catalog #	Suppressor Validation at 40mM: niclosamide stimulated (% of DMSO control)	Suppressor Validation at 10mM: niclosamide stimulated (% of DMSO control)	Suppressor Validation at 2.5mM: niclosamide stimulated (% of DMSO control)	Suppressor Validation at 0.625mM: niclosamide stimulated (% of DMSO control)	Suppressor Validation at 40mM: nigericin stimulated (% of DMSO control)	Suppressor Validation at 10mM: nigericin stimulated (% of DMSO control)	Suppressor Validation at 2.5mM: nigericin stimulated (% of DMSO control)	Suppressor Validation at 0.625mM: nigericin stimulated (% of DMSO control)
01	E	6	E06	5-(N-Ethyl-N-isopropyl)amiloride	A 3085	11.9565	16.4059	14.8931	51.7934	80.3932	94.7668	91.8117	91.4761
01	B	8	B08	5-(N,N-Dimethyl)amiloride hydrochloride	A 4562	12.5242	21.1882	61.9872	85.1377	85.3027	85.9065	93.8306	84.9806
01	F	10	F10	A-315456	A 6351	12.8076	47.6649	74.7124	90.6462	86.0577	92.2252	81.5274	89.1332
02	F	8	F08	Psora-4	P 9872	12.5242	16.6993	36.6702	77.7357	82.0166	78.7813	72.0289	88.4661
03	B	4	B04	SB 202190	S 7067	7.07787	39.894	69.2117	104.594	77.9067	69.0183	75.0523	79.0827
03	E	6	E06	PF-431396 hydrate	PZ0185	11.3848	101.084	95.5762	75.6702	82.1648	72.4309	66.7102	64.25
04	E	5	E05	Clemizole hydrochloride	C 5040	8.15793	43.7338	73.4302	82.7815	89.1111	90.3489	86.8026	89.8014
05	C	7	C07	Droperidol	D 1414	43.2283	91.1023	86.8658	94.4564	88.3424	92.698	90.4706	79.0827
05	B	9	B09	Dequalinium chloride hydrate	D 3768	4.63959	42.5564	85.1377	90.8042	82.3131	89.7288	83.4965	86.6365
06	B	4	B04	Imperatorin	I6659	10.5122	34.9991	57.0337	84.0383	90.1937	87.4249	83.332	91.3084
06	G	5	G05	Dipyridamole	D 9766	22.2571	122.347	104.762	101.425	88.6495	92.3826	80.7104	88.1328
06	B	7	B07	Mephetyl tetrazole	M 7945	9.30013	45.6016	65.8979	90.8042	76.4556	81.1296	73.775	81.6911
06	G	7	G07	Naratriptan hydrochloride	N1415	22.4103	72.5251	84.3525	89.5414	73.8623	74.5804	68.7295	73.6158
07	C	6	C06	Temsirolimus	PZ0020	0	0	61.2939	104.762	57.6486	75.3002	90.8055	80.2212
07	A	7	A07	Fenofibrate	F 6020	18.0291	23.0247	73.7514	90.4882	88.9571	100.011	83.1675	93.4935
07	A	8	A08	Forskolin	F 6886	25.3459	106.76	118.184	106.633	89.7288	97.6879	94.6745	84.4852
08	F	10	F10	CPNQ	C 3118	32.2732	75.6704	80.4213	90.4882	83.8022	91.9107	83.6611	80.8736
08	F	11	F11	GR 55562 dihydrobromide	G 0419	35.1604	59.0433	81.2087	99.13	77.6158	90.66	87.6334	89.4672
09	E	4	E04	Cibenzoline succinate	C1618	17.1409	29.5767	50.0524	81.8381	87.4249	94.9273	77.9485	84.4852
09	F	7	F07	K 185	K 1888	0	47.319	73.5909	93.6591	69.16	86.5122	74.2533	82.8389
09	G	11	G11	LY-294,002 hydrochloride	L 9908	45.0901	83.6811	79.6328	85.2947	76.7451	74.8681	67.6399	76.3358
10	E	6	E06	MG 624	M 3184	44.0719	74.8257	62.6761	84.6666	88.9571	89.1111	80.2212	84.3203
10	B	10	B10	2-methoxyestradiol	M 6383	28.6313	101.084	84.1954	93.8184	105.506	100.515	89.8014	93.3251
11	H	2	H02	JW74	SML0227	11.3848	45.4308	77.4187	94.6161	75.012	85.1522	87.6334	83.332
13	C	4	C04	PD173952	PZ0113	19.2237	31.7953	53.5123	109.232	85.7554	96.381	86.139	97.5553
13	D	9	D09	Phenamil methanesulfonate	P-203	36.7805	66.6189	95.7366	93.8184	84.401	82.7587	79.8955	85.3113
13	E	10	E10	Quinidine sulfate	Q 0875	14.3748	62.6815	90.4882	93.8184	74.1494	81.5727	81.3639	83.4965
14	H	4	H04	CP-226269	PZ0101	31.0008	56.241	72.7867	90.0146	78.6353	79.8057	69.1981	78.7581
14	H	9	H09	Tazarotene	T7080	4.12849	8.49514	28.836	76.148	70.7209	77.3253	78.434	80.7104
14	F	11	F11	ANA-12	SML0209	8.65883	43.7338	90.9623	119.912	95.5714	106.389	96.0279	102.17
15	B	9	B09	CP-100263 dihydrochloride hydrate	PZ0136	19.3738	25.0349	51.2151	76.7839	80.5402	90.5045	81.3639	85.4766
16	E	2	E02	PAC-1	P0115	27.0624	81.045	99.2931	96.862	80.5402	93.649	85.9733	91.9796
16	D	7	D07	BMS-299897	SML0210	23.0247	83.4601	89.3837	93.0228	80.9821	85.1522	73.6158	83.0031
16	F	8	F08	Vinpocetine	V 6383	26.2808	63.4601	87.9665	96.5398	81.1296	89.4197	83.4965	87.4672
16	A	10	A10	WIN 62,577	W-104	0	65.0306	104.257	107.665	69.4434	90.3489	75.0523	82.1825
16	F	10	F10	SCH 58261	S4568	41.054	48.5331	95.5762	99.13	80.5402	92.698	70.6093	80.0583
