# Supplementary material for: Niclosamide activates the NLRP3 inflammasome by intracellular acidification and mitochondrial inhibition
Source: Commun Biol. 2019 Jan 3;2:2. doi: 10.1038/s42003-018-0244-y (PMC6318214; doi:10.1038/s42003-018-0244-y)
Supplement: Supplementary file 4 — Supplementary Data 1 [file 42003_2018_244_MOESM4_ESM.xlsx]

## Sheet: PrimaryScreens
Plate#	Row	Column	Position	Compound Name	Sigma Catalog #	Activator Screen at 40mM (pg/mL IL-1b)	Suppressor screen at 40mM: niclosamide stimulated (% of DMSO control)	Suppressor screen at 40mM: nigericin stimulated (% of DMSO control)
01	A	2	A02	DL-alpha-Methyl-p-tyrosine	120693	105.853	100.448	114.366
01	B	2	B02	N-Phenylanthranilic acid	144509	289.634	100.542	117.876
01	C	2	C02	S(-)-p-Bromotetramisole oxalate	190047	132.985	85.8311	109.331
01	D	2	D02	5-Aminovaleric acid hydrochloride	194336	380.091	93.6383	101.306
01	E	2	E02	(±)-Nipecotic acid	211672	161.88	101.804	103.064
01	F	2	F02	Azelaic acid	246379	161.88	91.8929	102.479
01	G	2	G02	Tryptamine hydrochloride	246557	167.494	99.465	106.094
01	H	2	H02	5-Fluoroindole-2-carboxylic acid	265128	132.985	101.056	91.0035
01	A	3	A03	6-Methoxy-1,2,3,4-tetrahydro-9H-pyrido[3,4b] indole	291552	170.251	101.43	107.6
01	B	3	B03	PD 0325901	PZ0162	164.687	68.26	84.3124
01	C	3	C03	TMB-8 hydrochloride	861804	259.271	78.1086	96.3524
01	D	3	D03	4-Aminopyridine	A 0152	241.473	88.2033	88.6168
01	E	3	E03	Atropine sulfate	A 0257	127.045	85.5461	87.4219
01	F	3	F03	Atropine methyl nitrate	A 0382	173.008	88.0611	90.4073
01	G	3	G03	Arcaine sulfate	A 0384	205.263	91.3261	104.931
01	H	3	H03	1-Aminocyclopropanecarboxylic acid hydrochloride	A 0430	181.216	98.7621	105.164
01	A	4	A04	Acetamide	A 0500	153.375	95.7099	107.137
01	B	4	B04	Org 24598 lithium salt	O7639	153.375	94.345	106.906
01	C	4	C04	L-azetidine-2-carboxylic acid	A 0760	124.039	93.0726	111.054
01	D	4	D04	p-Aminoclonidine hydrochloride	A 0779	269.398	89.8132	107.716
01	E	4	E04	Bosutinib	PZ0192	8393.49	69.0798	51.8599
01	F	4	F04	(±)-Norepinephrine (+)bitartrate	A 0937	333.051	86.9704	91.4803
01	G	4	G04	4-Amino-1,8-naphthalimide	A 0966	249.118	91.3734	97.8903
01	H	4	H04	Reserpine	R 0875	194.671	83.3107	88.6168
01	A	5	A05	Amantadine hydrochloride	A 1260	161.88	92.2705	117.763
01	B	5	B05	Aminophylline ethylenediamine	A 1755	135.95	104.51	105.513
01	C	5	C05	S-(p-Azidophenacyl)glutathione	A 1782	2430.35	87.6344	138.623
01	D	5	D05	Aminopterin	A 1784	189.324	88.1085	99.7776
01	E	5	E05	N-Acetyl-5-hydroxytryptamine	A 1824	114.989	78.9215	91.7186
01	F	5	F05	Aurintricarboxylic acid	A 1895	0	75.3785	32.4122
01	G	5	G05	(±)-2-Amino-4-phosphonobutyric acid	A 1910	197.344	94.9571	92.6712
01	H	5	H05	Atorvastatin calcium salt trihydrate	PZ0001	202.623	94.1566	108.409
01	A	6	A06	GABA	A 2129	215.728	98.8558	105.28
01	B	6	B06	3'-Azido-3'-deoxythymidine	A 2169	186.64	99.8397	104.698
01	C	6	C06	Acetyl-beta-methylcholine chloride	A 2251	124.039	91.1844	103.064
01	D	6	D06	5-azacytidine	A 2385	302.316	93.4026	113.455
01	E	6	E06	5-(N-Ethyl-N-isopropyl)amiloride	A 3085	1232.2	59.4503	77.6143
01	F	6	F06	3-Aminopropionitrile fumarate	A 3134	183.928	89.9078	97.8903
01	G	6	G06	Apigenin	A 3145	2633.36	94.6747	108.986
01	H	6	H06	(+)-Butaclamol hydrochloride	D-033	356.428	57.1659	83.1158
01	A	7	A07	Gabaculine hydrochloride	A 3539	132.985	101.197	110.136
01	B	7	B07	YM 976	Y 4877	4313.2	100.916	118.102
01	C	7	C07	AA-861	A 3711	207.895	66.9569	100.954
01	D	7	D07	9-Amino-1,2,3,4-tetrahydroacridine hydrochloride	A 3773	189.324	78.7303	110.251
01	E	7	E07	10058-F4	F3680	5231.62	63.7173	83.3551
01	F	7	F07	1-Aminobenzotriazole	A 3940	236.365	93.4026	93.0282
01	G	7	G07	3-Amino-1-propanesulfonic acid sodium	A 4147	121.033	98.7152	101.658
01	H	7	H07	Apomorphine hydrochloride hemihydrate	A 4393	0	2.72522	7.10956
01	A	8	A08	O-(Carboxymethyl)hydroxylamine hemihydrochloride	A 4508	199.983	98.7152	102.83
01	B	8	B08	5-(N,N-Dimethyl)amiloride hydrochloride	A 4562	118.027	87.1602	115.728
01	C	8	C08	Azathioprine	A 4638	167.494	94.3921	100.601
01	D	8	D08	Acyclovir	A 4669	144.73	93.5912	100.131
01	E	8	E08	Varenicline tartrate	PZ0004	147.648	89.34	93.9795
01	F	8	F08	Sandoz 58-035	S 9318	141.813	89.3873	95.7599
01	G	8	G08	(±)-2-Amino-3-phosphonopropionic acid	A 4910	178.504	96.6501	99.0706
01	H	8	H08	L-Arginine	A 5006	249.118	99.8397	106.094
01	A	9	A09	PD-180970	PZ0142	780.575	49.3631	52.7681
01	B	9	B09	(±)-2-Amino-5-phosphonopentanoic acid	A 5282	215.728	88.8191	100.836
01	C	9	C09	L-732,138	A 5330	2209.99	48.6792	84.3124
01	D	9	D09	Acetylsalicylic acid	A 5376	178.504	93.1197	119.003
01	E	9	E09	Aconitine	A 8001	202.623	93.544	106.558
01	F	9	F09	Acetylthiocholine chloride	A 5626	156.239	92.5537	100.248
01	G	9	G09	TNP	T3955	3609.21	73.1225	87.3024
01	H	9	H09	2-(2-Aminoethyl)isothiourea dihydrobromide	A 5879	156.239	85.3085	104.815
01	A	10	A10	N-Acetylprocainamide hydrochloride	A 5909	99.7222	100.074	113.683
01	B	10	B10	Sodium Taurocholate hydrate	T 9034	170.251	104.836	116.068
01	C	10	C10	Amifostine	A 5922	186.64	97.5893	101.776
01	D	10	D10	Acetazolamide	A 6011	207.895	92.2705	91.7186
01	E	10	E10	Arecoline hydrobromide	A 6134	138.896	91.0899	104.115
01	F	10	F10	A-315456	A 6351	159.072	83.5963	104.348
01	G	10	G10	Maraviroc	PZ0002	191.997	96.1801	101.893
01	H	10	H10	2-Hydroxysaclofen	A 6566	156.239	96.791	102.01
01	A	11	A11	Actinonin	A 6671	121.033	100.635	101.071
01	B	11	B11	Methotrexate hydrate	A 6770	132.985	103.112	95.0482
01	C	11	C11	Atropine methyl bromide	A 6883	147.648	102.972	97.0626
01	D	11	D11	Indinavir sulfate salt hydrate	SML0189	175.765	102.365	104.698
01	E	11	E11	Aminoguanidine hemisulfate	A 7009	127.045	98.8089	101.189
01	F	11	F11	Agmatine sulfate	A 7127	118.027	101.804	100.366
01	G	11	G11	4-Aminobenzamidine dihydrochloride	A 7148	124.039	91.5623	99.7776
01	H	11	H11	3-Aminopropylphosphonic acid	A 7162	156.239	104.557	106.094
02	A	2	A02	N-Acetyl-L-Cysteine	A 7250	161.693	116.458	115.377
02	B	2	B02	L-2-aminoadipic acid	A 7275	158.97	104.774	107.192
02	C	2	C02	N-Acetyltryptamine	A 7342	169.866	99.4555	103.487
02	D	2	D02	Amiloride hydrochloride	A 7410	158.97	89.9177	107.49
02	E	2	E02	(±)-Atenolol	A 7655	156.252	97.6894	105.098
02	F	2	F02	Chlormethiazole hydrochloride	C1240	142.697	91.7457	104.294
02	G	2	G02	L-allylglycine	A 7762	249.5	94.1469	103.79
02	H	2	H02	ABT-418 hydrochloride	A 6476	121.103	101.527	96.2786
02	A	3	A03	6-Aminohexanoic acid	A 7824	158.97	113.658	102.474
02	B	3	B03	OBAA	SML0075	216.472	84.9085	108.873
02	C	3	C03	Allopurinol	A 8003	271.491	97.5854	101.965
02	D	3	D03	Amitriptyline hydrochloride	A 8404	865.259	73.3429	97.8469
02	E	3	E03	Amiodarone hydrochloride	A 8423	954.914	58.5369	72.5371
02	F	3	F03	4-(2-Aminoethyl)benzenesulfonyl fluoride hydrochloride	A 8456	328.771	92.4767	107.292
02	G	3	G03	Ancitabine hydrochloride	A 8598	296.146	89.4999	100.944
02	H	3	H03	Alprenolol hydrochloride	A 8676	199.981	91.3279	98.7815
02	A	4	A04	Altretamine	A 8723	175.327	107.028	105.498
02	B	4	B04	2-(Methylthio)adenosine 5'-diphosphate trisodium salt hydrate	M152	210.972	101.734	100.431
02	C	4	C04	Aminoguanidine hydrochloride	A 8835	331.474	96.5446	102.778
02	D	4	D04	BW 284c51	A 9013	191.751	90.2311	97.2213
02	E	4	E04	Adenosine	A 9251	312.496	92.6333	98.4705
02	F	4	F04	L-Aspartic acid	A 9256	219.223	88.9777	104.495
02	G	4	G04	Astaxanthin	A 9335	216.472	91.6934	108.577
02	H	4	H04	N-(4-Amino-2-chlorophenyl)phthalimide	A 9345	164.415	90.9623	98.7815
02	A	5	A05	Adenosine 3',5'-cyclic monophosphate	A 9501	224.727	109.826	111.224
02	B	5	B05	L(-)-Norepinephrine bitartrate	A 9512	312.496	95.1378	99.2986
02	C	5	C05	5-(N,N-hexamethylene)amiloride	A 9561	4027.6	27.1668	37.6126
02	D	5	D05	Fulvestrant	I4409	216.472	84.0753	83.1142
02	E	5	E05	(±)-p-Aminoglutethimide	A 9657	145.403	85.5338	96.6982
02	F	5	F05	(±)-HA-966	A 9699	137.285	88.56	105.598
02	G	5	G05	Lercanidipine hydrochloride hemihydrate	L 6668	414.504	69.9938	51.8827
02	H	5	H05	Amsacrine hydrochloride	A 9809	7679.15	81.84	95.2256
02	A	6	A06	(±)-AMT hydrochloride	A 9834	194.493	112.603	108.479
02	B	6	B06	Paroxetine hydrochloride hemihydrate (MW = 374.83)	P 9623	8044.12	85.6902	92.5688
02	C	6	C06	Antozoline hydrochloride	A 9899	344.969	79.56	97.6386
02	D	6	D06	Aniracetam	A 9950	293.411	85.586	99.8143
02	E	6	E06	HEMADO	H3288	317.931	92.8422	100.431
02	F	6	F06	8-(p-Sulfophenyl)theophylline	A-013	9639.43	89.9177	99.0919
02	G	6	G06	1,3-Dipropyl-8-p-sulfophenylxanthine	A-022	385.192	97.2733	98.5742
02	H	6	H06	2-Methylthioadenosine triphosphate tetrasodium	A-023	145.403	103.643	99.4019
02	A	7	A07	BLI-489 hydrate	PZ0022	191.751	108.913	111.127
02	B	7	B07	Linezolid	PZ0014	241.243	99.8186	108.281
02	C	7	C07	PHA 767491 hydrochloride	PZ0178	712.744	88.6644	105.698
02	D	7	D07	Amoxapine	A-129	4134.06	108.76	106.795
02	E	7	E07	Aminobenztropine	A-138	382.52	82.7749	92.9961
02	F	7	F07	Arecaidine propargyl ester hydrobromide	A-140	110.34	71.0557	74.9563
02	G	7	G07	Indirubin-3'-oxime	I0404	963.656	90.2833	108.775
02	H	7	H07	S(-)-Atenolol	A-143	121.103	96.2842	100.123
02	A	8	A08	1-Allyl-3,7-dimethyl-8-p-sulfophenylxanthine	A-145	202.728	108.354	115.185
02	B	8	B08	trans-(±)-ACPD	A-155	216.472	103.746	108.084
02	C	8	C08	Trovafloxacin mesylate	PZ0015	523.261	102.199	131.531
02	D	8	D08	1-Amino-1-cyclohexanecarboxylic acid hydrochloride	A-162	158.97	92.0068	103.285
02	E	8	E08	Alaproclate hydrochloride	A-164	260.502	82.723	97.4301
02	F	8	F08	Psora-4	P 9872	208.222	77.959	104.596
02	G	8	G08	SB 200646 hydrochloride	S 0568	260.502	92.8422	104.495
02	H	8	H08	AS-252424	A8981	232.984	45.5149	13.0872
02	A	9	A09	Acetohexamide	A-178	224.727	82.7749	116.046
02	B	9	B09	SKF-89145 hydrobromide	S 3316	113.03	93.2075	99.6082
02	C	9	C09	cis-4-Aminocrotonic acid	A-201	6922.05	78.1653	117.948
02	D	9	D09	N6-2-(4-Aminophenyl)ethyladenosine	A-202	315.216	98.6249	102.677
02	E	9	E09	Opipramol dihydrochloride	O 5889	748.98	89.1343	98.159
02	F	9	F09	gamma-Acetylinic GABA	A-230	194.493	90.2833	106.098
02	G	9	G09	AB-MECA	A-236	260.502	96.3363	111.419
02	H	9	H09	Alloxazine	A-242	131.887	93.6251	97.2213
02	A	10	A10	Azithromycin dihydrate	PZ0007	257.753	107.742	114.61
02	B	10	B10	Sildenafil citrate salt	PZ0003	205.474	105.8	107.985
02	C	10	C10	CBIQ	C 6617	633.137	110.636	102.474
02	D	10	D10	AIDA	A-254	230.232	99.3518	97.6386
02	E	10	E10	A-77636 hydrochloride	A-255	794.009	7.24732	19.5222
02	F	10	F10	ATPA	A-263	210.972	89.7088	97.0122
02	G	10	G10	ARL 67156 trisodium salt	A-265	169.866	100.233	105.798
02	H	10	H10	Beclomethasone	B 0385	161.693	84.2836	90.2048
02	A	11	A11	2,3-Butanedione monoxime	B 0753	180.795	106.824	112.39
02	B	11	B11	SB 222200	S 5192	156.252	83.1908	97.7428
02	C	11	C11	Brequinar sodium salt hydrate	SML0113	293.411	99.8705	106.397
02	D	11	D11	p-Benzoquinone	B 1266	0	73.6489	50.0099
02	E	11	E11	8-Bromo-cGMP sodium	B 1381	142.697	98.3652	100.534
02	F	11	F11	TBBz	T6951	7293.84	95.9716	97.7428
02	G	11	G11	Voriconazole	PZ0005	287.941	97.2212	107.787
02	H	11	H11	Benzamide	B 2009	150.824	103.9	100.944
03	A	2	A02	3-Bromo-7-nitroindazole	B 2050	296.592	113.181	110.827
03	B	2	B02	(+)-Bromocriptine methanesulfonate	B 2134	490.283	87.9239	85.3632
03	C	2	C02	O6-benzylguanine	B 2292	195.04	94.4549	91.4429
03	D	2	D02	N-Bromoacetamide	B 2377	219.428	89.3848	106.323
03	E	2	E02	(±)-Brompheniramine maleate	B 2390	211.334	78.5989	96.4634
03	F	2	F02	Benzamil hydrochloride	B 2417	203.206	58.7188	82.0831
03	G	2	G02	L-Buthionine-sulfoximine	B 2515	156.245	101.405	98.5728
03	H	2	H02	DL-Buthionine-[S,R]-sulfoximine	B 2640	144.905	95.7443	104.001
03	A	3	A03	Bumetanide	B 3023	189.57	108.67	103.643
03	B	3	B03	Betaine hydrochloride	B 3501	184.076	96.9775	93.5002
03	C	3	C03	Betaine aldehyde chloride	B 3650	288.646	97.6734	90.973
03	D	3	D03	Benazoline oxalate	B 4555	246.195	88.5733	97.566
03	E	3	E03	BWB70C	B 4558	727.809	80.117	100.938
03	F	3	F03	5-Bromo-2'-deoxyuridine	B 5002	170.243	88.5733	95.541
03	G	3	G03	Bepridil hydrochloride	B 5016	288.646	94.7775	101.752
03	H	3	H03	(+)-Brompheniramine maleate	B 5275	150.587	75.1331	96.7395
03	A	4	A04	(±)-Baclofen	B 5399	205.923	100.927	97.8409
03	B	4	B04	SB 202190	S 7067	839.939	77.8402	92.2866
03	C	4	C04	Bay 11-7085	B 5681	1355.72	8.73823	18.3808
03	D	4	D04	Betaxolol hydrochloride	B 5683	235.521	85.5402	91.349
03	E	4	E04	Benzamidine hydrochloride	B 6506	264.799	84.8354	87.182
03	F	4	F04	Betamethasone	B 7005	368.524	86.1906	86.9911
03	G	4	G04	Buspirone hydrochloride	B 7148	184.076	78.0569	81.1128
03	H	4	H04	Benserazide hydrochloride	B 7283	227.491	85.3776	91.8183
03	A	5	A05	Brefeldin A from Penicillium brefeldianum	B 7651	2959.17	108.305	100.212
03	B	5	B05	Budesonide	B 7777	222.116	88.7898	87.6588
03	C	5	C05	8-Bromo-cAMP sodium	B 7880	309.848	89.2766	87.6588
03	D	5	D05	Benztropine mesylate	B 8262	711.079	69.6311	82.0831
03	E	5	E05	Ro 20-1724	B 8279	224.804	84.5643	93.4071
03	F	5	F05	Bestatin hydrochloride	B 8385	291.295	90.4118	89.3684
03	G	5	G05	Alfuzosin hydrochloride	A 0232	178.566	90.7359	92.0994
03	H	5	H05	BRL 50481	B 0936	147.758	87.3824	99.5758
03	A	6	A06	BP 897	B 9308	379.256	80.5508	92.0994
03	B	6	B06	G15	G6548	285.998	71.6768	93.4071
03	C	6	C06	Sorbinil	S7701	240.861	92.1392	93.2207
03	D	6	D06	Gemcitabine hydrochloride	G6423	275.403	84.1848	91.4429
03	E	6	E06	PF-431396 hydrate	PZ0185	6987.08	50.5587	74.1671
03	F	6	F06	Bromoacetyl alprenolol menthane	B-015	7370.62	53.6529	27.3922
03	G	6	G06	Benoxathian hydrochloride	B-016	680.467	72.5398	86.2261
03	H	6	H06	Gisadenafil besylate salt	PZ0172	159.059	95.5296	96.2792
03	A	7	A07	Bupropion hydrochloride	B-102	214.036	102.943	110.476
03	B	7	B07	CP-100356 monohydrochloride	PZ0171	6866.49	31.153	8.19178
03	C	7	C07	(±)-Bay K 8644	B-112	275.403	76.9734	113.275
03	D	7	D07	Bromoacetylcholine bromide	B-121	164.663	93.5402	97.566
03	E	7	E07	BMY 7378 dihydrochloride	B-134	178.566	88.8439	96.4634
03	F	7	F07	R(+)-6-Bromo-APB hydrobromide	B-135	0	47.8562	86.5132
03	G	7	G07	BTCP hydrochloride	B-138	259.49	57.0395	94.4299
03	H	7	H07	DAPH	D 3943	9131.58	76.3778	91.4429
03	A	8	A08	BU224 hydrochloride	B-154	264.799	104.686	108.539
03	B	8	B08	B-HT 933 dihydrochloride	B-161	283.349	100.608	97.8409
03	C	8	C08	(±)-Butaclamol hydrochloride	B-168	752.946	56.6209	75.7394
03	D	8	D08	BRL 37344 sodium	B-169	309.848	91.1139	96.8314
03	E	8	E08	BRL 54443 maleate	B-173	272.752	80.605	85.0751
03	F	8	F08	Biperiden hydrochloride	B 5311	262.144	74.322	84.7867
03	G	8	G08	Rhodblock 6	R1283	133.458	93.4325	109.509
03	H	8	H08	Supercinnamaldehyde	S3322	139.198	1.96859	3.4786
03	A	9	A09	Ciprofibrate	C 0330	288.646	110.958	100.303
03	B	9	B09	PF 3845 hydrate	PZ0158	4495.43	75.5118	93.9655
03	C	9	C09	Carmustine	C 0400	186.831	84.0221	76.9163
03	D	9	D09	PK 11195	C 0424	144.905	85.1065	99.8488
03	E	9	E09	Caffeic Acid	C 0625	216.737	92.8939	87.6588
03	F	9	F09	Cilostazol	C 0737	262.144	91.3299	98.7554
03	G	9	G09	Caffeine	C 0750	139.198	98.2616	95.4486
03	H	9	H09	Cyclophosphamide monohydrate	C 0768	248.857	96.1199	93.9655
03	A	10	A10	CGP-7930	C 0862	1358.67	73.9437	76.9163
03	B	10	B10	CGP-13501	C 0987	1250	82.7747	99.2115
03	C	10	C10	CP-380736	PZ0129	272.752	99.4361	99.5758
03	D	10	D10	L-Cycloserine	C 1159	349.789	95.6906	91.912
03	E	10	E10	ML-9	C 1172	11294.3	160.127	162.364
03	F	10	F10	(+)-Catechin Hydrate	C 1251	390.008	95.6369	97.1989
03	G	10	G10	Chlorpropamide	C 1290	192.305	96.2808	95.0786
03	H	10	H10	1-(4-Chlorobenzyl)-5-methoxy-2-methylindole-3-acetic acid	C 1610	192.305	100.448	100.303
03	A	11	A11	Chlorprothixene hydrochloride	C 1671	4287.92	40.3557	85.5552
03	B	11	B11	Choline bromide	C 1754	256.836	106.631	97.0153
03	C	11	C11	BTO-1	B 6311	0	1.96859	4.47425
03	D	11	D11	CB 1954	C 2235	232.844	97.9943	99.3026
03	E	11	E11	S-(+)-PD 123177 trifluoroacetate salt hydrate	P5749	248.857	95.0462	93.5934
03	F	11	F11	Corticosterone	C 2505	156.245	86.7324	95.9103
03	G	11	G11	Carboplatin	C 2538	147.758	96.9775	96.7395
03	H	11	H11	Cortisone	C 2755	175.798	98.0478	93.6864
04	A	2	A02	Chelerythrine chloride	C 2932	129.718	2.83591	3.37539
04	B	2	B02	1-(2-Chlorophenyl)-1-(4-chlorophenyl)-2,2-dichloroethane	C 3010	361.447	96.9422	112.762
04	C	2	C02	(±)-Chlorpheniramine maleate	C 3025	121.666	86.8001	99.2588
04	D	2	D02	Cortisone 21-acetate	C 3130	222.137	107.872	99.3764
04	E	2	E02	Cephalosporin C zinc salt	C 3270	153.597	99.9994	88.8715
04	F	2	F02	CGP-74514A hydrochloride	C 3353	11024.3	104.518	46.8064
04	G	2	G02	Cyproterone acetate	C 3412	314.94	107.61	109.018
04	H	2	H02	DL-p-Chlorophenylalanine methyl ester hydrochloride	C 3635	300.334	107.296	99.0236
04	A	3	A03	Cyclosporin A	C 3662	6719.47	94.6697	112.086
04	B	3	B03	D-Cycloserine	C 3909	293.038	98.5773	113.437
04	C	3	C03	8-(4-Chlorophenylthio)-cAMP sodium	C 3912	334.474	96.467	92.6509
04	D	3	D03	Calmidazolium chloride	C 3930	1829.48	79.3241	44.553
04	E	3	E03	GR 113808	G 5918	227.072	85.7301	97.6107
04	F	3	F03	Carbamazepine	C 4024	229.54	99.6308	96.3133
04	G	3	G03	Captopril	C 4042	273.583	103.101	107.412
04	H	3	H03	CNS-1102	C 4238	176.924	69.039	85.9283
04	A	4	A04	Carbachol	C 4382	137.771	107.453	112.312
04	B	4	B04	Chlorzoxazone	C 4397	280.883	102.208	112.537
04	C	4	C04	L-Cysteinesulfinic Acid	C 4418	164.014	91.3296	101.722
04	D	4	D04	9-cyclopentyladenine	C 4479	137.771	88.6687	101.371
04	E	4	E04	Cephalothin sodium	C 4520	176.924	93.7167	99.0236
04	F	4	F04	Cimetidine	C 4522	227.072	97.3644	98.082
04	G	4	G04	Cyclobenzaprine hydrochloride	C 4542	735.686	93.0809	99.9639
04	H	4	H04	Carbetapentane citrate	C 4662	207.209	86.7467	101.254
04	A	5	A05	Cephalexin hydrate	C 4895	197.214	106.72	103.707
04	B	5	B05	Chlorothiazide	C 4911	204.712	98.8408	105.449
04	C	5	C05	(+)-Chlorpheniramine maleate	C 4915	148.323	80.5138	91.8236
04	D	5	D05	Cefazolin sodium	C 5020	148.323	93.5048	97.8463
04	E	5	E05	Clemizole hydrochloride	C 5040	102.694	66.2069	81.3701
04	F	5	F05	2-Chloroadenosine	C 5134	302.769	91.8076	87.3395
04	G	5	G05	Bethanechol chloride	C 5259	244.292	94.6168	82.8839
04	H	5	H05	Cinnarizine	C 5270	1007.23	62.4545	88.5177
04	A	6	A06	Roscovitine	R 7772	300.334	102.418	141.475
04	B	6	B06	SB 204741	S 0693	12816.5	132.35	141.984
04	C	6	C06	Ceftriaxone sodium	C 5793	319.817	92.9218	102.19
04	D	6	D06	L-798106	L4545	6548.44	49.2969	36.5429
04	E	6	E06	(-)-Cotinine	C 5923	241.845	89.3082	99.0236
04	F	6	F06	DMH4	D8696	4339.05	86.6932	103.008
04	G	6	G06	7-Chloro-4-hydroxy-2-phenyl-1,8-naphthyridine	C 5982	1916.58	100.946	104.521
04	H	6	H06	Clotrimazole	C 6019	4205.47	24.7647	24.3007
04	A	7	A07	Cyproheptadine hydrochloride	C 6022	1063.79	86.8001	101.839
04	B	7	B07	GR 79236X	G5794	268.712	99.4202	106.605
04	C	7	C07	Cefmetazole sodium	C 6048	158.851	94.8284	102.424
04	D	7	D07	Clozapine	C 6305	278.452	84.5509	97.257
04	E	7	E07	(±)-p-Chlorophenylalanine	C 6506	137.771	92.4445	100.433
04	F	7	F07	Chloroquine diphosphate	C 6628	258.971	66.7081	91.8236
04	G	7	G07	Clofibrate	C 6643	179.475	96.7311	93.2419
04	H	7	H07	Cytosine-1-beta-D-arabinofuranoside hydrochloride	C 6645	140.411	99.6308	104.985
04	A	8	A08	3-Morpholinosydnonimine hydrochloride	M5793	145.685	108.238	111.294
04	B	8	B08	Cefaclor	C 6895	232.008	94.8814	99.2588
04	C	8	C08	DL-Cycloserine	C 7005	176.924	95.1987	105.681
04	D	8	D08	McN-A-343	C 7041	135.087	87.4413	102.19
04	E	8	E08	N-(2-[4-(4-Chlorophenyl)piperazin-1-yl]ethyl)-3-methoxybenzamide	C 7230	1009.91	87.0139	92.5327
04	F	8	F08	Cystamine dihydrochloride	C 7255	176.924	81.3235	86.2808
04	G	8	G08	Clomipramine hydrochloride	C 7291	4483.11	41.0792	37.3632
04	H	8	H08	Calcimycin	C 7522	7797.68	77.5889	63.4879
04	A	9	A09	Cantharidin	C 7632	7779.65	127.035	139.532
04	B	9	B09	Citalopram hydrobromide	C 7861	278.452	94.2992	101.722
04	C	9	C09	Clonidine hydrochloride	C 7897	354.077	103.783	101.605
04	D	9	D09	Cefotaxime sodium	C 7912	116.277	91.1171	99.729
04	E	9	E09	Cilostamide	C 7971	176.924	99.4729	101.839
04	F	9	F09	Chelidamic acid	C 8011	199.719	91.2234	89.2254
04	G	9	G09	N6-Cyclopentyladenosine	C 8031	227.072	98.5773	96.7853
04	H	9	H09	Cantharidic Acid	C 8088	9295.75	119.785	146.538
04	A	10	A10	Chlorpromazine hydrochloride	C 8138	3996.66	41.5859	52.5678
04	B	10	B10	Cefsulodin sodium salt hydrate	C 8145	224.605	100.157	106.375
04	C	10	C10	Caffeic acid phenethyl ester	C 8221	2108.6	48.6058	85.5761
04	D	10	D10	Imipenem monohydrate	I 0160	158.851	94.8284	95.605
04	E	10	E10	Cephradine	C 8395	187.077	93.9816	100.903
04	F	10	F10	Artemether	A9361	137.771	90.1068	106.028
04	G	10	G10	Cinoxacin	C 8645	194.68	99.6308	98.906
04	H	10	H10	Droxinostat	D6321	1404.26	99.0515	120.41
04	A	11	A11	Centrophenoxine hydrochloride	C 8773	158.851	109.965	108.56
04	B	11	B11	Clemastine fumarate	C 8903	5488.42	54.9436	32.9105
04	C	11	C11	Lumefantrine	L5420	381.146	104.57	101.02
04	D	11	D11	Pyrocatechol	C 9510	229.54	95.4631	89.8155
04	E	11	E11	Z-L-Phe chloromethyl ketone	C 9511	113.56	1.68278	2.53617
04	F	11	F11	Argatroban monohydrate	A0487	314.94	97.8392	81.1377
04	G	11	G11	Colchicine	C 9754	2436.54	101.052	94.66
04	H	11	H11	L-Canavanine sulfate	C 9758	176.924	99.8941	96.9032
05	A	2	A02	Cyclothiazide	C 9847	107.048	95.2139	100.514
05	B	2	B02	N6-Cyclohexyladenosine	C 9901	179.264	93.4619	112.153
05	C	2	C02	(S)-(+)-Camptothecin	C 9911	322.998	94.3648	131.117
05	D	2	D02	Dofetilide	PZ0016	111.889	97.0166	102.326
05	E	2	E02	Ebastine	E9531	2640.64	51.4362	35.3553
05	F	2	F02	CP-91149	PZ0104	205.467	85.8556	93.9171
05	G	2	G02	8-Cyclopentyl-1,3-dipropylxanthine	C-101	1618.29	95.3201	103.53
05	H	2	H02	8-Cyclopentyl-1,3-dimethylxanthine	C-102	156.267	97.9167	106.523
05	A	3	A03	(±)-CPP	C-104	176.679	98.1813	105.926
05	B	3	B03	CGS-12066A maleate	C-106	2391.32	82.0268	86.4536
05	C	3	C03	2-Cyclooctyl-2-hydroxyethylamine hydrochloride	C-108	197.524	100.77	101.22
05	D	3	D03	5-Carboxamidotryptamine maleate	C-117	192.307	96.3807	97.174
05	E	3	E03	Cetirizine dihydrochloride	C3618	192.307	94.3117	100.817
05	F	3	F03	(±)-CGP-12177A hydrochloride	C-125	146.278	93.5682	94.9364
05	G	3	G03	S-(-)-Carbidopa	C1335	116.73	90.0061	91.1597
05	H	3	H03	(±)-Chloro-APB hydrobromide	C-130	0	59.6206	111.662
05	A	4	A04	CGS-21680 hydrochloride	C-141	124.066	95.9035	113.133
05	B	4	B04	Y-27632 dihydrochloride	Y 0503	121.616	95.4262	98.2898
05	C	4	C04	1-(m-Chlorophenyl)-biguanide hydrochloride	C-144	136.32	97.1754	101.421
05	D	4	D04	2-Chloroadenosine triphosphate tetrasodium	C-145	269.757	100.19	102.125
05	E	4	E04	(+)-Cyclazocine	C-147	143.781	88.942	98.2898
05	F	4	F04	Capsazepine	C-191	0	2.81435	6.45495
05	G	4	G04	Chlormezanone	C-192	136.32	98.8689	102.125
05	H	4	H04	8-(3-Chlorostyryl)caffeine	C-197	161.342	97.8638	103.129
05	A	5	A05	CGS-15943	C-199	102.207	96.8046	96.5645
05	B	5	B05	2-Chloro-2-deoxy-D-glucose	C-203	109.469	97.5991	102.728
05	C	5	C05	Tocainide hydrochloride	T0202	111.889	98.0755	91.6708
05	D	5	D05	Cirazoline hydrochloride	C-223	119.165	99.7672	100.111
05	E	5	E05	CGP 20712A methanesulfonate	C-231	143.781	97.0166	99.2011
05	F	5	F05	(2S,1'S,2'S)-2-(carboxycyclopropyl)glycine	C-237	114.31	89.2613	95.8527
05	G	5	G05	CNQX disodium	C-239	166.454	98.2871	95.1401
05	H	5	H05	CX 546	C-271	97.3705	102.824	97.174
05	A	6	A06	Chloro-IB-MECA	C-277	200.169	64.7197	87.6815
05	B	6	B06	WB-4101 hydrochloride	D 0411	153.77	79.3194	101.522
05	C	6	C06	DNQX	D 0540	119.165	92.0271	100.615
05	D	6	D06	Dihydroouabain	D 0670	10833	104.924	102.728
05	E	6	E06	Dobutamine hydrochloride	D 0676	192.307	72.7664	50.2847
05	F	6	F06	Dihydrokainic acid	D 1064	131.418	93.0901	98.0871
05	G	6	G06	Decamethonium dibromide	D 1260	176.679	101.034	105.029
05	H	6	H06	P1,P4-Di(adenosine-5')tetraphosphate triammonium	D 1262	114.31	103.35	103.53
05	A	7	A07	Debrisoquin sulfate	D 1306	138.786	102.929	112.447
05	B	7	B07	2',3'-didehydro-3'-deoxythymidine	D 1413	153.77	98.3929	104.23
05	C	7	C07	Droperidol	D 1414	256.3	81.9736	106.622
05	D	7	D07	L-3,4-Dihydroxyphenylalanine methyl ester hydrochloride	D 1507	197.524	97.1225	99.3022
05	E	7	E07	1,4-Dideoxy-1,4-imino-D-arabinitol	D 1542	94.9648	87.8777	90.5462
05	F	7	F07	KRM-III	K3519	94.9648	87.9841	87.4769
05	G	7	G07	D-ribofuranosylbenzimidazole	D 1916	221.401	98.9746	108.11
05	H	7	H07	SANT-1	S4572	136.32	75.6667	100.716
05	A	8	A08	Diltiazem hydrochloride	D 2521	107.048	95.6383	101.723
05	B	8	B08	Dextromethorphan hydrobromide monohydrate	D 2531	161.342	96.1686	99.6055
05	C	8	C08	Carvedilol	C3993	4681.07	47.0981	83.2841
05	D	8	D08	Dihydroergotamine methanesulfonate	D 2763	338.668	80.3274	88.5002
05	E	8	E08	Diphenyleneiodonium chloride	D 2926	309.826	11.4254	41.0088
05	F	8	F08	Diphenhydramine hydrochloride	D 3630	107.048	76.724	87.0676
05	G	8	G08	2,3-Butanedione	D 3634	131.418	102.456	88.8071
05	H	8	H08	N,N,N',N'-Tetramethylazodicarboxamide	D 3648	232.109	103.717	106.523
05	A	9	A09	(S)-3,5-Dihydroxyphenylglycine	D 3689	234.786	103.822	120.711
05	B	9	B09	Dequalinium chloride hydrate	D 3768	1338.05	69.5122	108.704
05	C	9	C09	Doxylamine succinate	D 3775	114.31	95.9565	103.83
05	D	9	D09	Desipramine hydrochloride	D 3900	994.588	106.912	97.2755
05	E	9	E09	N-Methyl-1-deoxynojirimycin	M 1777	163.898	94.524	85.2261
05	F	9	F09	5,5-Diphenylhydantoin	D 4007	174.123	93.6213	92.386
05	G	9	G09	N^G,N^G-Dimethylarginine hydrochloride	D 4268	128.968	94.2055	94.6307
05	H	9	H09	Clodronic acid	D 4434	121.616	99.5559	93.815
05	A	10	A10	Phenytoin sodium	D 4505	133.869	102.614	108.902
05	B	10	B10	Doxepin hydrochloride	D 4526	187.089	85.0575	92.9987
05	C	10	C10	S(-)-Pindolol	P-152	119.165	96.3807	97.4785
05	D	10	D10	(-)-alpha-Methylnorepinephrine	D 5290	116.73	92.1334	81.9571
05	E	10	E10	Dilazep hydrochloride	D 5294	176.679	89.6869	92.6924
05	F	10	F10	Ganaxolone	G 7795	680.428	97.4402	88.1932
05	G	10	G10	1,7-Dimethylxanthine	D 5385	163.898	100.506	89.9325
05	H	10	H10	2,3-Dimethoxy-1,4-naphthoquinone	D 5439	4330	96.5926	136.298
05	A	11	A11	Daphnetin	D 5564	419.99	92.8244	97.174
05	B	11	B11	DM 235	D 5689	124.066	100.506	106.821
05	C	11	C11	5,5-Dimethyl-1-pyrroline-N-oxide	D 5766	104.628	99.5559	103.63
05	D	11	D11	2',3'-dideoxycytidine	D 5782	85.3421	95.4792	98.0871
05	E	11	E11	Diacylglycerol Kinase Inhibitor II	D 5794	143.781	60.1326	78.6993
05	F	11	F11	Cambinol	C0494	910.789	41.3852	23.9197
05	G	11	G11	N-Methyldopamine hydrochloride	D 5886	138.786	93.5151	76.5704
05	H	11	H11	1,1-Dimethyl-4-phenyl-piperazinium iodide	D 5891	166.454	99.3974	90.444
06	A	2	A02	PD 169316	P 9248	7561.56	72.0797	108.162
06	B	2	B02	Disopyramide phosphate	D 6035	190.004	96.4751	105.695
06	C	2	C02	Demeclocycline hydrochloride	D 6140	0	94.6862	107.284
06	D	2	D02	Diethylenetriaminepentaacetic acid	D 6518	211.906	103.237	115.499
06	E	2	E02	Diclofenac sodium	D 6899	115.507	91.15	114.305
06	F	2	F02	DL-erythro-Dihydrosphingosine	D 6908	3950.34	118.186	112.504
06	G	2	G02	R-(-)-Desmethyldeprenyl hydrochloride	D 6940	224.949	96.4751	105.695
06	H	2	H02	2,2'-Bipyridyl	D 7505	322.376	94.7373	126.183
06	A	3	A03	Disopyramide	D 7644	130.114	97.1387	107.899
06	B	3	B03	Daidzein	D 7802	127.688	95.0443	100.038
06	C	3	C03	Cilnidipine	C1493	298.276	74.2975	44.5615
06	D	3	D03	Dicyclomine hydrochloride	D 7909	165.359	61.5411	97.4732
06	E	3	E03	3,4-Dichloroisocoumarin	D 7910	125.262	93.56	100.038
06	F	3	F03	DBO-83	D 7938	0	89.3008	96.3634
06	G	3	G03	7,7-Dimethyl-(5Z,8Z)-eicosadienoic acid	D 8008	137.391	89.1466	101.309
06	H	3	H03	(±) trans-U-50488 methanesulfonate	D 8040	253.263	93.3038	102.391
06	A	4	A04	Bisdemethoxycurcumin	D6938	100.639	12.3519	3.63599
06	B	4	B04	Imperatorin	I6659	146.815	80.8517	108.074
06	C	4	C04	3-deazaadenosine	D 8296	100.639	95.0954	104.361
06	D	4	D04	Cytidine 5'-diphosphocholine sodium salt hydrate	C0256	146.815	90.2771	93.1825
06	E	4	E04	Danazol	D 8399	4312.18	36.0998	57.0263
06	F	4	F04	N,N-Dihexyl-2-(4-fluorophenyl)indole-3-acetamide	D 8555	122.836	71.7703	76.6595
06	G	4	G04	Donitriptan monohydrochloride	D9071	192.215	98.2605	101.941
06	H	4	H04	SP600125	S 5567	85.6391	85.4924	100.946
06	A	5	A05	Diazoxide	D 9035	95.6579	105.107	108.687
06	B	5	B05	3,4-Dihydroxyphenylacetic acid	D 9128	113.029	87.6035	83.4135
06	C	5	C05	Dantrolene sodium	D 9175	231.459	100.296	92.71
06	D	5	D05	DCEBIO	D 9190	952.222	104.451	86.8468
06	E	5	E05	1-Deoxynojirimycin hydrochloride	D 9305	198.833	93.1501	95.1536
06	F	5	F05	L-3,4-Dihydroxyphenylalanine	D 9628	149.167	87.1918	82.4257
06	G	5	G05	Dipyridamole	D 9766	190.004	78.4778	88.4012
06	H	5	H05	Doxazosin mesylate	D 9815	10518.1	62.5656	100.311
06	A	6	A06	Doxycycline hydrochloride	D 9891	88.1438	102.123	100.038
06	B	6	B06	6,7-ADTN hydrobromide	D-002	98.1616	93.3551	90.5202
06	C	6	C06	R(-)-Apocodeine hydrochloride	D-003	1732.25	73.3174	112.676
06	D	6	D06	R(-)-Propylnorapomorphine hydrochloride	D-027	78.125	1.61451	4.95014
06	E	6	E06	R(-)-2,10,11-Trihydroxyaporphine hybrobromide	D-029	0	1.92472	1.37014
06	F	6	F06	R(-)-2,10,11-Trihydroxy-N-propylnoraporphine hydrobromide	D-030	0	1.31117	1.12565
06	G	6	G06	Dipropyldopamine hydrobromide	D-031	259.856	91.15	95.3403
06	H	6	H06	AC-93253 iodide	A9605	1956.06	15.3928	25.4181
06	A	7	A07	Celecoxib	PZ0008	5344.28	55.3168	57.5886
06	B	7	B07	Mephetyl tetrazole	M 7945	165.359	79.9744	95.5267
06	C	7	C07	Icilin	I 9532	113.029	95.9133	89.5598
06	D	7	D07	(±)-SKF-38393 hydrochloride	D-047	0	77.9616	82.8212
06	E	7	E07	GBR-12909 dihydrochloride	D-052	3684.53	68.5761	84.3986
06	F	7	F07	R(+)-SCH-23390 hydrochloride	D-054	115.507	45.941	87.8195
06	G	7	G07	Naratriptan hydrochloride	N1415	160.82	97.2407	113.106
06	H	7	H07	(±)-2,3-Dichloro-alpha-methylbenzylamine hydrochloride	D-103	137.391	96.6794	108.862
06	A	8	A08	4-DAMP methiodide	D-104	132.54	103.49	106.755
06	B	8	B08	1,3-Dipropyl-7-methylxanthine	D-108	198.833	100.499	104.361
06	C	8	C08	Domperidone	D-122	4760.25	74.4008	99.9472
06	D	8	D08	Propofol	D126608	127.688	84.9772	99.4001
06	E	8	E08	Nefiracetam	N 2288	103.117	89.5064	96.2706
06	F	8	F08	R(+)-Butylindazone	D-129	291.378	96.7815	106.667
06	G	8	G08	Eliprodil	E 2031	205.369	83.0698	92.1414
06	H	8	H08	3,5-Dinitrocatechol	D-131	103.117	100.296	113.535
06	A	9	A09	Eletriptan hydrobromide	PZ0011	120.411	90.0716	112.934
06	B	9	B09	D(-)-2-Amino-5-phosphonopentanoic acid	A 8054	137.391	96.9856	104.272
06	C	9	C09	3,7-Dimethyl-1-propargylxanthine	D-134	134.965	96.9856	92.9937
06	D	9	D09	5,7-Dichlorokynurenic acid	D-138	142.112	94.9419	92.1414
06	E	9	E09	N-Desmethylclozapine	D5676	5371.59	111.481	146.923
06	F	9	F09	1,10-Diaminodecane	D14204	305.433	93.4575	92.2363
06	G	9	G09	(+/-)-Anisodamine	SML0252	144.464	90.1743	90.9985
06	H	9	H09	Benidipine hydrochloride	B6813	1017.44	48.2921	30.7746
06	A	10	A10	Anisotropine methyl bromide	A5181	156.222	100.906	106.932
06	B	10	B10	2,4-Diamino-6-pyrimidinone	D1920-6	88.1438	101.007	107.46
06	C	10	C10	DL-alpha-Difluoromethylornithine hydrochloride	D-193	108.073	96.8836	93.936
06	D	10	D10	SCH-28080	S 4443	108.073	92.5351	106.755
06	E	10	E10	Venlafaxine hydrochloride	V7264	110.551	92.1761	94.6863
06	F	10	F10	Vanillic acid diethylamide	E 0137	110.551	94.6862	95.3403
06	G	10	G10	Epibestatin hydrochloride	E 0381	169.899	99.7876	94.1238
06	H	10	H10	Etodolac	E 0516	88.1438	93.7136	92.3311
06	A	11	A11	Enoximone	E 1279	83.1344	100.55	95.992
06	B	11	B11	Etoposide	E 1383	117.984	100.245	101.851
06	C	11	C11	ET-18-OCH3	E 1779	6846.41	135.575	42.7222
06	D	11	D11	Etazolate hydrochloride	E 1896	314.976	90.0202	103.11
06	E	11	E11	7-Cyclopentyl-5-(4-phenoxy)phenyl-7H-pyrrolo[2,3-d]pyrimidin-4-ylamine	C 8863	5086.43	51.5155	71.4781
06	F	11	F11	Emetine dihydrochloride hydrate	E 2375	2906.78	98.1076	103.558
06	G	11	G11	5'-N-Ethylcarboxamidoadenosine	E 2387	222.779	97.8527	105.783
06	H	11	H11	E-64	E 3132	110.551	102.63	103.915
07	A	2	A02	SB 415286	S 3567	161.063	101.197	112.126
07	B	2	B02	S-Ethylisothiourea hydrobromide	E 3149	120.559	110.114	106.13
07	C	2	C02	Epinastine hydrochloride	E 5156	127.672	96.3049	104.169
07	D	2	D02	Edrophonium chloride	E 3256	149.091	102.356	99.7583
07	E	2	E02	Efaroxan hydrochloride	E 3263	158.652	107.177	107.908
07	F	2	F02	Ellipticine	E 3380	7208.85	70.8104	81.1319
07	G	2	G02	RepSox	R0158	281.992	100.552	112.991
07	H	2	H02	GW9508	G 9797	99.3115	116.904	114.397
07	A	3	A03	Staurosporine aglycone	S 3939	4305.29	91.2578	98.2326
07	B	3	B03	N-Ethylmaleimide	E 3876	161.063	107.369	97.6352
07	C	3	C03	(-)-Epinephrine bitartrate	E 4375	158.652	97.7189	97.0355
07	D	3	D03	EGTA	E 4378	177.938	96.1123	97.0355
07	E	3	E03	(±)-Epinephrine hydrochloride	E 4642	175.526	92.0205	97.5497
07	F	3	F03	Ethosuximide	E 7138	163.473	99.2637	97.6352
07	G	3	G03	JX401	J4774	2201.39	49.4944	84.1832
07	H	3	H03	Emodin	E 7881	6810.57	90.307	99.5895
07	A	4	A04	(-)-Physostigmine	E 8375	209.674	99.9079	103.84
07	B	4	B04	NBI 27914	N 3911	351.111	89.296	104.907
07	C	4	C04	beta-Estradiol	E 8875	556.259	95.7273	105.397
07	D	4	D04	Estrone	E 9750	187.67	99.0062	103.015
07	E	4	E04	Phenserine	P0111	141.926	71.6586	88.4554
07	F	4	F04	N-Methyl-beta-carboline-3-carboxamide	E-006	773.185	98.0406	108.711
07	G	4	G04	DPO-1	D7443	274.411	91.2578	99.2514
07	H	4	H04	(-)-Eseroline fumarate	E-100	115.828	86.2864	69.324
07	A	5	A05	S-(-)-Eticlopride hydrochloride	E-101	1012.49	99.8435	108.871
07	B	5	B05	Tamoxifen	T 5648	2769.59	28.8407	24.6468
07	C	5	C05	erythro-9-(2-Hydroxy-3-nonyl)adenine hydrochloride	E-114	130.043	87.7239	100.683
07	D	5	D05	Sunitinib malate	PZ0012	13168.1	144.234	120.317
07	E	5	E05	Felbamate	F 0778	442.989	96.1123	101.937
07	F	5	F05	Fusidic acid sodium	F 0881	108.749	92.3387	100.095
07	G	5	G05	Fenoterol hydrobromide	F 1016	187.67	100.681	106.859
07	H	5	H05	S-(+)-Fluoxetine hydrochloride	F 1553	5018.33	96.4976	55.4532
07	A	6	A06	UCL 2077	U6758	3353.99	63.3933	104.989
07	B	6	B06	Fluvoxamine maleate	F 2802	767.545	104.288	105.641
07	C	6	C06	Temsirolimus	PZ0020	10661.5	33.4885	87.2626
07	D	6	D06	Furegrelate sodium	F 3764	281.992	100.359	99.505
07	E	6	E06	Fiduxosin hydrochloride	F 4303	6893.98	90.1172	84.5602
07	F	6	F06	Furosemide	F 4381	177.938	98.8774	100.935
07	G	6	G06	p-Fluoro-L-phenylalanine	F 4646	212.129	101.519	100.179
07	H	6	H06	Fluphenazine dihydrochloride	F 4765	6961.01	60.74	58.218
07	A	7	A07	Fenofibrate	F 6020	130.043	111.638	112.126
07	B	7	B07	Fenspiride hydrochloride	F 6145	130.043	111.574	101.269
07	C	7	C07	Flumazenil	F 6300	158.652	98.0406	97.3785
07	D	7	D07	Genipin	G4796	118.188	95.9839	95.8288
07	E	7	E07	Fusaric acid	F 6513	130.043	93.6783	105.234
07	F	7	F07	5-Fluorouracil	F 6627	144.315	99.135	98.9973
07	G	7	G07	Esomeprazole magnesium dihydrate	E 7906	161.063	88.4145	67.7336
07	H	7	H07	Fenoldopam bromide	F 6800	304.855	93.5506	88.7291
07	A	8	A08	Forskolin	F 6886	382.33	70.8667	95.7423
07	B	8	B08	Famotidine	F 6889	190.104	109.095	108.791
07	C	8	C08	FSCPX	F 7927	8371.74	58.5054	97.8062
07	D	8	D08	NS8593 hydrochloride	N 2538	3474.76	114.848	115.873
07	E	8	E08	Flunarizine dihydrochloride	F 8257	411.211	59.0091	80.7465
07	F	8	F08	5-fluoro-5'-deoxyuridine	F 8791	146.703	97.333	123.636
07	G	8	G08	Flupirtine maleate	F 8927	141.926	90.5603	87.9063
07	H	8	H08	Flutamide	F 9397	127.672	104.095	113.069
07	A	9	A09	Fexofenadine hydrochloride	F 9427	156.257	104.545	112.677
07	B	9	B09	Formoterol	F 9552	137.155	83.747	104.087
07	C	9	C09	Felodipine	F 9677	4476.45	45.2256	42.5987
07	D	9	D09	Fluspirilene	F-100	2350.57	21.3542	17.6919
07	E	9	E09	cis-(Z)-Flupenthixol dihydrochloride	F-114	5092.05	41.0851	65.2545
07	F	9	F09	Furafylline	F-124	340.766	105.702	97.2071
07	G	9	G09	FPL 64176	F-131	118.188	52.3367	99.2514
07	H	9	H09	Fluoxetine hydrochloride	F-132	4617.59	71.8289	62.2987
07	A	10	A10	N-(3,3-Diphenylpropyl)glycinamide	D 8816	96.9548	88.9809	108.23
07	B	10	B10	Glybenclamide	G 0639	161.063	69.2985	23.3253
07	C	10	C10	GW2974	G 0668	7654.05	82.8873	96.6917
07	D	10	D10	Bexarotene	SML0282	4182.94	47.0698	37.4792
07	E	10	E10	L-Glutamic acid hydrochloride	G 2128	168.295	98.1693	93.1208
07	F	10	F10	Ganciclovir	G 2536	118.188	100.874	91.9696
07	G	10	G10	L-Glutamine	G 3126	163.473	101.519	100.264
07	H	10	H10	Guanidinyl-naltrindole di-trifluoroacetate	G 3416	180.371	104.481	106.859
07	A	11	A11	L-Canavanine	C 1625	192.537	109.35	111.732
07	B	11	B11	Bezafibrate	B 7273	161.063	107.241	102.518
07	C	11	C11	GW5074	G 6416	4158.75	46.6996	23.741
07	D	11	D11	Genistein	G 6649	520.883	96.3691	101.437
07	E	11	E11	GW7647	G 6793	6827.21	46.2378	44.3723
07	F	11	F11	NS5806	N2540	2054.65	68.0809	74.4864
07	G	11	G11	Gallamine triethiodide	G 8134	144.315	108.776	99.9269
07	H	11	H11	GBR-12935 dihydrochloride	G 9659	1204.37	67.9709	90.7188
08	A	2	A02	Isoguvacine hydrochloride	G-002	105.71	112.532	108.696
08	B	2	B02	Guvacine hydrochloride	G-007	138.219	109.013	116.974
08	C	2	C02	(±)-AMPA hydrobromide	G-017	175.044	104.566	110.315
08	D	2	D02	Muscimol hydrobromide	G-019	95.0512	111.23	110.315
08	E	2	E02	Guanabenz acetate	G-110	2597.31	109.339	106.552
08	F	2	F02	JFD00244	J4829	217.151	95.3014	103.095
08	G	2	G02	Glipizide	G-117	165.628	102.342	104.049
08	H	2	H02	GYKI 52466 hydrochloride	G-119	199.456	105.744	111.758
08	A	3	A03	Paliperidone	P0099	163.274	112.337	116.221
08	B	3	B03	GR-89696 fumarate	G-133	156.281	105.286	102.224
08	C	3	C03	Gabapentin	G-154	217.151	101.23	103.355
08	D	3	D03	DL-Homatropine hydrobromide	H 0126	163.274	91.6826	99.5107
08	E	3	E03	(±)-Vanillylmandelic acid	H 0131	127.288	87.2074	98.7183
08	F	3	F03	6-Hydroxymelatonin	H 0627	92.9355	76.9503	87.1273
08	G	3	G03	Hexamethonium bromide	H 0879	129.473	95.0419	102.486
08	H	3	H03	4-Hydroxy-3-methoxyphenylacetic acid	H 1252	122.92	105.94	100.038
08	A	4	A04	MHPG piperazine	H 1377	122.92	105.81	106.208
08	B	4	B04	Hypotaurine	H 1384	201.984	111.491	108.439
08	C	4	C04	Haloperidol	H 1512	212.095	66.1292	88.8597
08	D	4	D04	Hydralazine hydrochloride	H 1753	380.418	92.8425	105.605
08	E	4	E04	4-Imidazolemethanol hydrochloride	H 1877	144.992	89.8214	101.701
08	F	4	F04	Hexamethonium dichloride	H 2138	107.848	99.0753	104.309
08	G	4	G04	Bendamustine hydrochloride	B 5437	201.984	98.9448	100.739
08	H	4	H04	6-Hydroxy-DL-DOPA	H 2380	95.0512	102.473	85.3881
08	A	5	A05	DL-threo-beta-hydroxyaspartic acid	H 2775	147.25	116.289	118.142
08	B	5	B05	Ciproxifan hydrochloride	H 3132	170.336	108.556	112.774
08	C	5	C05	L-Dopa ethyl ester	SML0091	320.442	93.8116	104.915
08	D	5	D05	Hydrocortisone	H 4001	154.023	87.3344	89.2235
08	E	5	E05	Lithium Chloride	L 4408	112.125	96.0804	109.037
08	F	5	F05	Hydrochlorothiazide	H 4759	103.572	96.3402	99.5107
08	G	5	G05	Valganciclovir hydrochloride hydrate	SML0191	144.992	98.358	103.095
08	H	5	H05	Hispidin	H 5257	122.92	82.3637	81.4318
08	A	6	A06	17alpha-hydroxyprogesterone	H 5752	122.92	106.333	108.952
08	B	6	B06	1,3,5-tris(4-hydroxyphenyl)-4-propyl-1H-pyrazole	H 6036	2627.88	28.155	10.7246
08	C	6	C06	ZD 7114 hydrochloride	Z4902	189.614	85.8143	101.526
08	D	6	D06	Histamine dihydrochloride	H 7250	149.508	89.3096	99.6865
08	E	6	E06	Harmane	H 7258	192.061	89.4375	112.351
08	F	6	F06	JS-K	J 4137	84.4723	1.56198	11.0247
08	G	6	G06	Retinoic acid p-hydroxyanilide	H 7779	4233.93	115.579	120.634
08	H	6	H06	Nelfinavir mesylate hydrate	PZ0013	8127.02	100.446	105.001
08	A	7	A07	L-Histidine hydrochloride	H 8125	103.572	106.725	110.145
08	B	7	B07	(±)-8-Hydroxy-DPAT hydrobromide	H 8250	1061.76	111.751	115.048
08	C	7	C07	Dopamine hydrochloride	H 8502	182.274	87.2074	86.8531
08	D	7	D07	Hydroxyurea	H 8627	149.508	90.5904	97.0386
08	E	7	E07	(+)-Hydrastine	H 8645	133.842	92.5845	96.7725
08	F	7	F07	(±)-7-Hydroxy-DPAT hydrobromide	H 8653	86.5881	84.6798	104.309
08	G	7	G07	SR 142948A	SML0015	184.721	100.054	103.008
08	H	7	H07	5-Hydroxyindolacetic acid	H 8876	127.288	100.838	101.614
08	A	8	A08	L-Hyoscyamine	H 9002	156.281	103.258	111.589
08	B	8	B08	Hydroquinone	H 9003	0	15.3166	6.73928
08	C	8	C08	SR 27897 hydrate	SML0179	1797.08	73.8803	99.2468
08	D	8	D08	MNS	M 7445	0	1.29352	4.02659
08	E	8	E08	Serotonin hydrochloride	H 9523	163.274	84.1144	92.6612
08	F	8	F08	L-165,041	L 2167	237.893	69.5208	98.1006
08	G	8	G08	5-Hydroxy-L-tryptophan	H 9772	133.842	89.6293	100.564
08	H	8	H08	Hydroxylamine hydrochloride	H 9876	138.219	98.684	105.864
08	A	9	A09	4-Hydroxybenzhydrazide	H 9882	140.477	105.679	113.365
08	B	9	B09	Hemicholinium-3	H-108	125.104	101.1	98.0123
08	C	9	C09	BNTX maleate salt hydrate	B 8312	0	1.66741	3.03068
08	D	9	D09	N-Methylhistaprodifen dioxalate salt	M 7320	1308.67	91.361	144.697
08	E	9	E09	Hexahydro-sila-difenidol hydrochloride, p-fluoro analog	H-127	1707.95	82.4883	101.963
08	F	9	F09	Histamine, R(-)-alpha-methyl-, dihydrochloride	H-128	165.628	93.8763	98.1006
08	G	9	G09	5-hydroxydecanoic acid sodium	H-135	142.735	95.8855	100.038
08	H	9	H09	R-(+)-8-Hydroxy-DPAT hydrobromide	H-140	640.231	98.0973	109.037
08	A	10	A10	R-(+)-7-Hydroxy-DPAT hydrobromide	H-168	122.92	94.9771	114.039
08	B	10	B10	Sematilide monohydrochloride monohydrate	S0323	114.263	111.23	100.301
08	C	10	C10	ATPO	A 7845	172.69	94.7179	99.1588
08	D	10	D10	Ibudilast	I 0157	109.987	84.0516	98.8065
08	E	10	E10	Imidazole-4-acetic acid hydrochloride	I 0375	114.263	87.4615	97.747
08	F	10	F10	CPNQ	C 3118	1488.7	88.6711	99.5107
08	G	10	G10	NSC 95397	N 1786	444.108	3.94486	9.09027
08	H	10	H10	Imazodan	I 0782	187.168	98.6188	109.89
08	A	11	A11	Iodoacetamide	I 1149	131.657	2.30942	18.1594
08	B	11	B11	Loxiglumide	SML0130	151.765	112.077	103.789
08	C	11	C11	Ipratropium bromide	I 1637	138.219	95.8855	100.038
08	D	11	D11	Idarubicin	I 1656	12569.9	118.541	149.737
08	E	11	E11	Metolazone	M 1195	224.918	96.2753	95.7947
08	F	11	F11	GR 55562 dihydrobromide	G 0419	805.962	83.2999	91.6697
08	G	11	G11	IMID-4F hydrochloride	I 2279	385.553	67.9018	107.84
08	H	11	H11	R(-)-Isoproterenol (+)-bitartrate	I 2760	296.492	95.4311	105.001
09	A	2	A02	ML-7	I 2764	14000	130	172.499
09	B	2	B02	AEG 3482	SML0264	170.974	29.7012	6.90069
09	C	2	C02	Ifenprodil tartrate	I 2892	262.429	83.248	106.694
09	D	2	D02	Isotharine mesylate	I 3639	126.117	76.9082	106.283
09	E	2	E02	Isoliquiritigenin	I 3766	0	6.28526	6.39362
09	F	2	F02	(±)-Ibuprofen	I 4883	131.816	94.0234	112.997
09	G	2	G02	Mifamurtide	SML0195	369.459	101.658	120.143
09	H	2	H02	(±)-Isoproterenol hydrochloride	I 5627	128.017	87.8478	100.824
09	A	3	A03	3-Isobutyl-1-methylxanthine	I 5879	133.716	101.293	110.68
09	B	3	B03	Idazoxan hydrochloride	I 6138	83.9112	78.1343	71.1995
09	C	3	C03	Rizatriptan benzoate salt	SML0247	174.651	94.398	112.14
09	D	3	D03	(-)-Isoproterenol hydrochloride	I 6504	118.519	87.1372	100.18
09	E	3	E03	1-(5-Isoquinolinylsulfonyl)-2-methylpiperazine dihydrochloride	I 7016	196.44	85.4302	97.2785
09	F	3	F03	Indomethacin	I 7378	172.813	98.9064	105.801
09	G	3	G03	Imipramine hydrochloride	I 7379	336.168	84.861	100.896
09	H	3	H03	Isoxanthopterin	I 7388	87.7686	94.5384	109.676
09	A	4	A04	Iproniazid phosphate	I 7627	116.605	104.467	106.899
09	B	4	B04	Fosmidomycin sodium salt hydrate	F8682	133.716	96.916	105.664
09	C	4	C04	L-N6-(1-Iminoethyl)lysine hydrochloride	I 8021	93.5548	94.1639	100.681
09	D	4	D04	3-Iodo-L-tyrosine	I 8250	170.974	84.7187	96.0999
09	E	4	E04	Cibenzoline succinate	C1618	112.767	71.0622	101.11
09	F	4	F04	Ivermectin	I 8898	1151.14	34.3396	17.1961
09	G	4	G04	Imiloxan hydrochloride	I 9531	163.62	93.3201	104.069
09	H	4	H04	Stevioside	S3572	133.716	96.3116	109.138
09	A	5	A05	m-Iodobenzylguanidine hemisulfate	I 9890	99.3344	91.7216	129.091
09	B	5	B05	S(+)-Ibuprofen	I-106	192.816	111.193	104.765
09	C	5	C05	p-Iodoclonidine hydrochloride	I-114	1061.85	98.3524	109.273
09	D	5	D05	R(+)-IAA-94	I-117	167.297	96.4977	104.903
09	E	5	E05	Indatraline hydrochloride	I-119	3865.42	32.9208	39.9341
09	F	5	F05	Iofetamine hydrochloride	I-120	232.214	81.067	83.5058
09	G	5	G05	ICI 204,448 hydrochloride	I-122	198.247	91.3919	107.036
09	H	5	H05	SB-525334	S 8822	303.506	99.8731	125.374
09	A	6	A06	Imetit dihydrobromide	I-135	120.418	104.377	105.87
09	B	6	B06	1,5-Isoquinolinediol	I-138	103.172	108.74	101.82
09	C	6	C06	Molindone hydrochloride	M 1818	148.751	89.693	112.14
09	D	6	D06	IB-MECA	I-146	99.3344	74.934	89.0786
09	E	6	E06	Aurothioglucose	A0606	0	34.926	27.0948
09	F	6	F06	3-(1H-Imidazol-4-yl)propyl di(p-fluorophenyl)methyl ether hydrochloride	I-160	3389.69	67.6527	86.3017
09	G	6	G06	Isonipecotic acid	I18008	152.493	100.286	94.3141
09	H	6	H06	CP-471474	PZ0137	145.008	97.8898	107.513
09	A	7	A07	Agomelatine	A1362	110.848	102.341	106.077
09	B	7	B07	Kainic acid	K 0250	122.318	99.3672	100.109
09	C	7	C07	Ketoconazole	K 1003	1262.26	69.398	83.5836
09	D	7	D07	Ketorolac tris salt	K 1136	103.172	94.9591	96.8376
09	E	7	E07	Ketoprofen	K 1751	81.9824	95.6594	97.2785
09	F	7	F07	K 185	K 1888	3566.39	48.9139	68.0319
09	G	7	G07	Ketotifen fumarate	K 2628	143.136	77.8983	90.9147
09	H	7	H07	Kynurenic acid	K 3375	187.381	101.522	108.396
09	A	8	A08	Kenpaullone	K 3888	271.32	96.3116	114.828
09	B	8	B08	U-73343	U 6881	9565.27	108.784	134.994
09	C	8	C08	L-701,324	L 0258	278.436	94.1639	91.5994
09	D	8	D08	loxoprofen	L 0664	143.136	97.5192	96.4692
09	E	8	E08	Labetalol hydrochloride	L 1011	189.192	77.4266	93.6393
09	F	8	F08	L-162,313	L 1415	8074.46	82.6314	56.5255
09	G	8	G08	CyPPA	C5493	185.569	78.3704	84.4392
09	H	8	H08	beta-Lapachone	L 2037	14000	76.0611	132.746
09	A	9	A09	LY-367,265	L 2411	1869.36	81.9675	104.417
09	B	9	B09	LY-310,762 hydrochloride	L 2536	3425.81	77.9927	108.801
09	C	9	C09	Olvanil	O 0257	141.265	87.6584	107.513
09	D	9	D09	Lomefloxacin hydrochloride	L 2906	91.626	95.3794	109.003
09	E	9	E09	Lamotrigine	L 3791	78.125	94.8189	94.7625
09	F	9	F09	alpha-Lobeline hydrochloride	L 4376	99.3344	91.5804	91.7513
09	G	9	G09	Loperamide hydrochloride	L 4762	6944.26	94.4448	85.4489
09	H	9	H09	Lonidamine	L 4900	141.265	87.3267	74.8783
09	A	10	A10	Leflunomide	L 5025	89.6973	93.7422	111.345
09	B	10	B10	VER-3323 hemifumarate salt	V 1889	3221.01	112.625	124.45
09	C	10	C10	Lidocaine hydrochloride	L 5647	137.515	96.0788	108.328
09	D	10	D10	Lidocaine N-ethyl bromide quaternary salt	L 5783	126.117	107.104	101.11
09	E	10	E10	4-Amidinophenylmethanesulfonyl fluoride hydrochloride	A 6664	110.848	92.5216	99.0274
09	F	10	F10	LE 300	L 8401	108.929	88.7	92.0546
09	G	10	G10	Lansoprazole	L 8533	89.6973	84.7661	76.1925
09	H	10	H10	L-687,384 hydrochloride	L 8539	246.438	55.3776	102.456
09	A	11	A11	CP-154526 hydrochloride	PZ0100	701.229	93.6484	120.836
09	B	11	B11	NNC 55-0396	N 0287	3205.79	27.8046	23.6654
09	C	11	C11	Ro 90-7501	R 0529	470.327	104.152	102.809
09	D	11	D11	Loratadine	L 9664	6830.3	70.9232	64.9981
09	E	11	E11	(-)-Tetramisole hydrochloride	L 9756	133.716	96.916	101.749
09	F	11	F11	L-655,708	L 9787	176.49	97.5192	98.8825
09	G	11	G11	LY-294,002 hydrochloride	L 9908	2475.66	105.857	117.217
09	H	11	H11	Loxapine succinate	L-106	105.091	83.0583	101.607
10	A	2	A02	TMPH hydrochloride	T5576	205.432	93.5816	107.192
10	B	2	B02	Lorglumide sodium	L-109	150.504	82.8609	117.752
10	C	2	C02	Lometrexol hydrate	SMl0040	144.716	90.575	105.169
10	D	2	D02	cis(+/-)-8-OH-PBZI hydrobromide	P 0618	214.211	90.0795	104.51
10	E	2	E02	BW 723C86	B175	676.515	99.507	119.198
10	F	2	F02	Levallorphan tartrate	L-121	116.99	81.0279	106.718
10	G	2	G02	Nitisinone	SML0269	176.73	92.3066	111.223
10	H	2	H02	L-745,870 hydrochloride	L-131	968.709	97.8793	104.149
10	A	3	A03	SC-236	PZ0106	5778.23	63.7507	48.6422
10	B	3	B03	Linopirdine	L-134	310.764	92.5536	114.94
10	C	3	C03	L-741,626	L-135	1823.48	90.5337	98.13
10	D	3	D03	L-703,606 oxalate salt hydrate	L119	3185.25	29.4872	31.7319
10	E	3	E03	Metoclopramide hydrochloride	M 0763	160.015	88.8392	94.0586
10	F	3	F03	R(-)-Me5	M 0814	205.432	87.3482	107.014
10	G	3	G03	Dihydrocapsaicin	M 1022	96.6342	9.60824	49.5059
10	H	3	H03	(-)-Naproxen sodium	M 1275	123.012	98.4496	113.176
10	A	4	A04	4-Methylpyrazole hydrochloride	M 1387	90.4735	92.7593	111.569
10	B	4	B04	Nocodazole	M 1404	5440.19	100.603	125.054
10	C	4	C04	N-omega-Methyl-5-hydroxytryptamine oxalate salt	M 1514	240.214	89.5836	90.59
10	D	4	D04	Moxonidine hydrochloride	M 1559	222.927	90.6163	99.1918
10	E	4	E04	CP-101537	PZ0107	158.14	87.1824	101.476
10	F	4	F04	BIO	B 1686	8014.57	57.8613	63.0036
10	G	4	G04	MRS 1523	M 1809	243.653	62.5449	101.721
10	H	4	H04	Famciclovir	F7932	140.823	100.238	108.076
10	A	5	A05	PD-161570	PZ0109	3200.55	61.0916	63.8663
10	B	5	B05	Metaproterenol hemisulfate	M 2398	171.202	99.7507	106.718
10	C	5	C05	Mianserin hydrochloride	M 2525	138.876	88.1355	94.3167
10	D	5	D05	Mevastatin	M 2537	136.917	89.3355	101.721
10	E	5	E05	8-Methoxymethyl-3-isobutyl-1-methylxanthine	M 2547	214.211	92.0183	98.8179
10	F	5	F05	MK-886	M 2692	8231.07	46.2096	45.6641
10	G	5	G05	Mexiletene hydrochloride	M 2727	250.522	90.5337	93.6705
10	H	5	H05	Methylergonovine maleate	M 2776	189.415	102.059	113.462
10	A	6	A06	Molsidomine	M 2901	182.185	95.5095	118.977
10	B	6	B06	Zoledronic acid monohydrate	SML0223	160.015	102.866	105.946
10	C	6	C06	Mizoribine	M 3047	189.415	94.6079	90.9872
10	D	6	D06	S-Methylisothiourea hemisulfate	M 3127	194.786	88.0112	102.271
10	E	6	E06	MG 624	M 3184	9167.19	111.286	161.473
10	F	6	F06	N-Methyl-D-aspartic acid	M 3262	221.188	86.7677	100.739
10	G	6	G06	alpha-Methyl-DL-tyrosine methyl ester hydrochloride	M 3281	214.211	88.8392	101.599
10	H	6	H06	ML 10302	M 7319	100.726	93.335	102.332
10	A	7	A07	Metergoline	M 3668	8633.44	90.8227	64.8009
10	B	7	B07	(-)-cis-(1S,2R)-U-50488 tartrate	U-106	260.806	90.8227	98.6307
10	C	7	C07	Clorgyline hydrochloride	M 3778	148.592	78.2745	94.8956
10	D	7	D07	L-DOPS	D9446	150.504	88.2597	86.289
10	E	7	E07	Meloxicam sodium	M 3935	201.893	88.4667	100.431
10	F	7	F07	Morin	M 4008	165.641	93.746	91.0534
10	G	7	G07	Minoxidil	M 4145	146.663	91.4001	96.1095
10	H	7	H07	Rufinamide	R 8404	106.853	101.776	101.599
10	A	8	A08	Meclofenamic acid sodium	M 4531	779.184	87.8455	108.956
10	B	8	B08	Milrinone	M 4659	187.625	97.7162	104.87
10	C	8	C08	(±)-alpha-Methyl-4-carboxyphenylglycine	M 4796	150.504	93.3761	101.415
10	D	8	D08	1-Methylhistamine dihydrochloride	M 4910	255.666	95.6733	107.723
10	E	8	E08	Moxisylyte hydrochloride	M 5154	130.985	78.7754	88.1842
10	F	8	F08	S-Methyl-L-thiocitrulline acetate	M 5171	235.046	92.5124	100.06
10	G	8	G08	Melatonin	M 5250	148.592	89.8729	106.837
10	H	8	H08	L-Methionine sulfoximine	M 5379	158.14	97.3899	108.017
10	A	9	A09	(±)-Metoprolol (+)-tartrate	M 5391	125.016	99.5476	105.767
10	B	9	B09	6-Methyl-2-(phenylethynyl)pyridine hydrochloride	M 5435	173.045	92.1007	102.758
10	C	9	C09	Mibefradil dihydrochloride	M 5441	6074.56	60.9671	47.5614
10	D	9	D09	Ro 61-8048	SML0233	288.249	88.6323	96.554
10	E	9	E09	(S)-MAP4 hydrochloride	M 5560	222.927	93.2528	85.0611
10	F	9	F09	(±)-Methoxyverapamil hydrochloride	M 5644	264.231	81.3613	100.122
10	G	9	G09	Metrazoline oxalate	M 5685	100.726	57.4482	73.1391
10	H	9	H09	GW9662	M 6191	119.004	87.4726	90.9211
10	A	10	A10	SC-58125	PZ0139	144.716	85.1486	113.462
10	B	10	B10	2-methoxyestradiol	M 6383	2235.48	84.6083	104.93
10	C	10	C10	Cysteamine hydrochloride	M 6500	171.202	95.7961	88.7891
10	D	10	D10	alpha,beta-Methylene adenosine 5'-triphosphate dilithium	M 6517	173.045	94.9359	98.13
10	E	10	E10	Methoxamine hydrochloride	M 6524	228.136	96.2461	93.8647
10	F	10	F10	Mitoxantrone	M 6545	3781.78	98.8973	106.777
10	G	10	G10	O-Methylserotonin hydrochloride	M 6628	187.625	95.5095	98.5057
10	H	10	H10	Eupatorin	E4660	6582.17	105.037	112.719
10	A	11	A11	MDL 28170	M 6690	160.015	100.562	111.281
10	B	11	B11	Myricetin	M 6760	619.044	100.116	104.93
10	C	11	C11	NG-Monomethyl-L-arginine acetate	M 7033	185.814	100.684	103.968
10	D	11	D11	MK-912	M 7065	312.51	103.189	105.647
10	E	11	E11	(±)-3-(3,4-dihydroxyphenyl)-2-methyl-DL-alanine	M 7277	238.494	94.4849	85.7441
10	F	11	F11	MRS 2159	M 7684	236.773	98.3274	101.047
10	G	11	G11	GR 127935 hydrochloride hydrate	G 5793	5858.5	44.9672	37.0441
10	H	11	H11	2,6-Difluoro-4-[2-(phenylsulfonylamino)ethylthio]phenoxyacetamide	D 8941	233.318	105.198	106.718
11	A	2	A02	Mifepristone	M 8046	393.3	85.6667	115.503
11	B	2	B02	L-alpha-Methyl-p-tyrosine	M 8131	152.798	91.5661	103.804
11	C	2	C02	SB-215505	S 1068	1100.16	92.4791	101.823
11	D	2	D02	1-Methylimidazole	M 8878	133.8	96.8442	103.256
11	E	2	E02	Mecamylamine hydrochloride	M 9020	135.504	97.3872	100.713
11	F	2	F02	Methapyrilene hydrochloride	M 9125	128.687	92.1597	95.7986
11	G	2	G02	Memantine hydrochloride	M 9292	161.544	99.8658	98.5275
11	H	2	H02	JW74	SML0227	113.401	75.9518	98.4711
11	A	3	A03	Minocycline hydrochloride	M 9511	161.544	91.8401	102.21
11	B	3	B03	Maprotiline hydrochloride	M 9651	4577.4	102.414	112.69
11	C	3	C03	H-8 dihydrochloride	M 9656	258.903	95.3931	101.269
11	D	3	D03	Proglumide	M-001	202.868	96.4365	99.6515
11	E	3	E03	Fenobam	F 0430	132.096	97.4776	102.761
11	F	3	F03	(±)-Muscarine chloride	M-104	149.331	96.5724	101.269
11	G	3	G03	Methoctramine tetrahydrochloride	M-105	103.291	90.0122	108.883
11	H	3	H03	(+)-MK-801 hydrogen maleate	M-107	116.772	97.4324	110
11	A	4	A04	(-)-MK-801 hydrogen maleate	M-108	215.742	99.1015	108.776
11	B	4	B04	2-Methyl-5-hydroxytryptamine maleate	M-109	291.378	90.7894	101.213
11	C	4	C04	alpha-Methyl-5-hydroxytryptamine maleate	M-110	221.312	93.9833	97.3959
11	D	4	D04	Metolazone	M-116	172.172	92.4335	94.7056
11	E	4	E04	DFB	D 0943	395.225	93.5734	103.036
11	F	4	F04	L-alpha-Methyl DOPA	M-129	165.087	91.4291	92.6136
11	G	4	G04	Methysergide maleate	M-137	132.096	103.835	98.3582
11	H	4	H04	Ethopropazine hydrochloride	E5406	483.879	94.1199	107.437
11	A	5	A05	Methiothepin mesylate	M-149	5491.54	69.0814	41.9123
11	B	5	B05	Nemadipine-A	N4163	2818.8	26.8038	33.2193
11	C	5	C05	Moclobemide	M3071	161.544	94.5294	97.2823
11	D	5	D05	X80	X3629	249.448	93.7556	101.269
11	E	5	E05	ZM 39923 hydrochloride	Z 4626	154.532	19.3291	3.03337
11	F	5	F05	3-Morpholinosydnonimine hydrochloride	M-184	170.401	98.2453	96.1422
11	G	5	G05	PF-573228	PZ0117	1973.7	99.5064	102.21
11	H	5	H05	S15535	S 5321	133.8	88.4113	103.968
11	A	6	A06	Piperlongumine	SML0221	115.086	1.77441	4.31072
11	B	6	B06	Sivelestat sodium salt hydrate	S 7198	228.778	95.7563	99.0904
11	C	6	C06	p-MPPF dihydrochloride	M-226	123.575	88.091	103.256
11	D	6	D06	Levetiracetam	L8668	142.396	91.0179	97.2255
11	E	6	E06	Niflumic acid	N 0630	1243.77	95.4385	108.616
11	F	6	F06	Nimesulide	N 1016	1298.12	105.95	101.767
11	G	6	G06	Nialamide	N 1392	201.029	103.968	102.816
11	H	6	H06	Nomifensine maleate	N 1530	151.065	92.844	100.49
11	A	7	A07	ONO-RS-082	O0766	7032.75	77.4366	67.1043
11	B	7	B07	Neostigmine bromide	N2001	181.093	98.5159	100.657
11	C	7	C07	CR 2249	N 2034	159.773	98.0197	101.324
11	D	7	D07	S-(4-Nitrobenzyl)-6-thioinosine	N 2255	118.462	95.3476	98.4147
11	E	7	E07	Naltrexone hydrochloride	N 3136	156.266	97.0253	88.46
11	F	7	F07	S-Nitroso-N-acetylpenicillamine	N 3398	191.936	100	98.9217
11	G	7	G07	Niclosamide	N 3510	10460.8	92.7528	103.695
11	H	7	H07	NAN-190 hydrobromide	N 3529	199.19	96.0738	103.091
11	A	8	A08	PD-407824	PZ0111	6871.09	81.6056	102.375
11	B	8	B08	S-Nitrosoglutathione	N 4148	240.004	98.8764	105.222
11	C	8	C08	NCS-382	N 4159	268.431	99.4614	97.9626
11	D	8	D08	Nalidixic acid sodium	N 4382	147.597	92.4335	104.46
11	E	8	E08	Gossypol	G8761	8473.87	93.1176	57.5652
11	F	8	F08	5-Nitro-2-(3-phenylpropylamino)benzoic acid	N 4779	3691.64	93.072	105.981
11	G	8	G08	AMN082	A6605	191.936	42.2057	83.624
11	H	8	H08	Nordihydroguaiaretic acid from Larrea divaricata (creosote bush)	N 5023	0	29.2476	9.19249
11	A	9	A09	Eprosartan mesylate	E2535	163.316	102.236	112.217
11	B	9	B09	NG-Nitro-L-arginine	N 5501	145.864	96.8442	100.322
11	C	9	C09	Naphazoline hydrochloride	N 5504	147.597	98.2904	95.1092
11	D	9	D09	3-Nitropropionic acid	N 5636	170.401	95.0296	100.713
11	E	9	E09	NG-Nitro-L-arginine methyl ester hydrochloride	N 5751	188.322	101.299	102.32
11	F	9	F09	(±)-Normetanephrine hydrochloride	N 7127	240.004	97.161	102.155
11	G	9	G09	Nortriptyline hydrochloride	N 7261	3438.4	108.825	117.308
11	H	9	H09	NADPH tetrasodium	N 7505	215.742	99.2815	107.33
11	A	10	A10	Nicardipine hydrochloride	N 7510	9576.49	61.2543	102.926
11	B	10	B10	Nifedipine	N 7634	306.736	94.7568	99.8755
11	C	10	C10	Naloxone hydrochloride	N 7758	140.663	94.1199	91.1436
11	D	10	D10	7-Nitroindazole	N 7778	354.809	101.924	98.4147
11	E	10	E10	PMEG hydrate	M2199	186.515	97.3419	97.1687
11	F	10	F10	CI-976	C3743	5169.79	59.344	82.9391
11	G	10	G10	6-Nitroso-1,2-benzopyrone	N 8403	302.892	94.9387	41.5072
11	H	10	H10	Nilutamide	N 8534	125.279	95.075	102.265
11	A	11	A11	NF 023	N 8652	339.42	108.089	108.829
11	B	11	B11	Nimustine hydrochloride	N 8659	182.9	101.344	98.2453
11	C	11	C11	Norcantharidin	N 8784	308.658	107.871	120.068
11	D	11	D11	Noscapine hydrchloride	N 9007	212.064	97.7487	104.242
11	E	11	E11	T0070907	T 8703	262.714	88.1825	85.9696
11	F	11	F11	Naltrindole hydrochloride	N-115	257.003	75.4584	92.0861
11	G	11	G11	Sertraline hydrochloride	S 6319	4889.2	38.1228	43.3972
11	H	11	H11	NO-711 hydrochloride	N-142	190.129	102.681	103.585
12	A	2	A02	Nitrendipine	N-144	775.509	84.8649	109.471
12	B	2	B02	Nimodipine	N-149	148.929	92.0202	102.982
12	C	2	C02	Nisoxetine hydrochloride	N-151	107.057	87.0357	99.459
12	D	2	D02	Nylidrin hydrochloride	N-153	158.09	79.8026	101.419
12	E	2	E02	SB 242084 dihydrochloride hydrate	S 8061	7438.61	91.5982	112.768
12	F	2	F02	Naltriben methanesulfonate	N-156	182.131	77.7648	90.2799
12	G	2	G02	Naftopidil dihydrochloride	N-158	729.256	80.3236	91.8388
12	H	2	H02	Bisoprolol hemifumarate salt	B 2185	128.84	102.991	102.928
12	A	3	A03	PHA-543613	PZ0135	189.568	100.36	105.699
12	B	3	B03	NS-1619	N-170	107.057	90.7063	79.9264
12	C	3	C03	CP-66713	PZ0124	338.087	95.9945	92.3547
12	D	3	D03	NBQX disodium	N-183	198.87	97.9029	95.5264
12	E	3	E03	NS 2028	N-211	165.478	99.8976	103.25
12	F	3	F03	(±)-Octopamine hydrochloride	O 0250	195.146	98.4138	97.3105
12	G	3	G03	N-Oleoylethanolamine	O 0383	202.604	93.7998	89.4064
12	H	3	H03	Oxolinic acid	O 0877	197.006	96.2742	114.297
12	A	4	A04	Olomoucine	O 0886	200.737	98.9243	118.626
12	B	4	B04	Oleic Acid	O 1008	85.353	89.0611	97.033
12	C	4	C04	Oxymetazoline hydrochloride	O 2378	112.491	85.9036	92.5263
12	D	4	D04	Sodium Oxamate	O 2751	169.173	97.438	90.6277
12	E	4	E04	Oxybutynin Chloride	O 2881	178.412	81.744	94.7959
12	F	4	F04	Oxiracetam	O 3011	204.472	102.622	96.0302
12	G	4	G04	Ouabain	O 3125	11693.1	109.841	96.8663
12	H	4	H04	ODQ	O 3636	325.309	95.0148	93.3245
12	A	5	A05	Orphenadrine hydrochloride	O 3752	171.02	84.8649	109.055
12	B	5	B05	TG003	T 5575	245.603	101.654	95.3581
12	C	5	C05	Ofloxacin	O 8757	174.714	97.4845	100.822
12	D	5	D05	Oxotremorine sesquifumarate salt	O 9126	323.483	100.36	94.2316
12	E	5	E05	Trandolapril	T1452	288.474	94.6412	104.531
12	F	5	F05	SB 216763	S 3442	1453.55	91.6451	97.1995
12	G	5	G05	Oxaprozin	O 9637	595.274	103.497	104.797
12	H	5	H05	Oxotremorine methiodide	O-100	159.937	100.453	99.1302
12	A	6	A06	(±)-Octoclothepin maleate	O-111	5547.75	46.4379	85.1957
12	B	6	B06	Progesterone	P 0130	1853.38	99.666	100.06
12	C	6	C06	Topotecan hydrochloride hydrate	T2705	678.288	95.3415	108.326
12	D	6	D06	Piceatannol	P 0453	392.187	95.2482	88.7625
12	E	6	E06	Pentamidine isethionate	P 0547	147.097	93.753	105.169
12	F	6	F06	TBB	T 0826	7408.07	73.9716	66.9692
12	G	6	G06	Parthenolide	P 0667	134.298	1.63063	2.18582
12	H	6	H06	Pindolol	P 0778	161.784	97.8564	97.144
12	A	7	A07	O-Phospho-L-serine	P 0878	127.021	99.7587	105.434
12	B	7	B07	(±)-Propranolol hydrochloride	P 0884	664.832	113.986	93.2676
12	C	7	C07	SKF-525A hydrochloride	P 1061	678.288	68.9001	88.6451
12	D	7	D07	Picrotoxin	P 1675	176.561	91.3636	99.1302
12	E	7	E07	LP44	L9793	1675.02	46.4379	83.4989
12	F	7	F07	Pentoxifylline	P 1784	247.473	92.6764	92.2402
12	G	7	G07	Pimozide	P 1793	4541.54	42.0982	24.6134
12	H	7	H07	L-Glutamic acid, N-phthaloyl-	P 1801	169.173	93.8933	94.2881
12	A	8	A08	Pancuronium bromide	P 1918	117.924	105.149	112.615
12	B	8	B08	3-alpha,21-Dihydroxy-5-alpha-pregnan-20-one	P 2016	161.784	104.14	102.39
12	C	8	C08	Pirfenidone	P 2116	145.265	96.74	96.3093
12	D	8	D08	1,3-Dimethyl-8-phenylxanthine	P 2278	908.005	100.36	99.8963
12	E	8	E08	PRE-084	P 2607	145.265	87.7427	104.744
12	F	8	F08	MTEP hydrochloride	M4699	204.472	92.4421	97.4767
12	G	8	G08	AS605240	A 0233	323.483	105.927	92.9829
12	H	8	H08	Papaverine hydrochloride	P 3510	325.309	89.9546	99.3495
12	A	9	A09	Pentolinium di[L(+)-tartrate]	P 3520	128.84	107.023	106.543
12	B	9	B09	1-Phenyl-3-(2-thiazolyl)-2-thiourea	P 4015	0	74.7777	53.155
12	C	9	C09	Mitiglinide calcium	SML0234	245.603	105.881	100.768
12	D	9	D09	Cisplatin	P 4394	204.472	98.0423	88.0566
12	E	9	E09	Podophyllotoxin	P 4405	1642.3	91.6451	95.9184
12	F	9	F09	NU2058	N 4286	110.68	90.8003	92.1256
12	G	9	G09	Palmitoyl-DL-Carnitine chloride	P 4509	12823.8	103.589	52.6282
12	H	9	H09	R(-)-N6-(2-Phenylisopropyl)adenosine	P 4532	327.135	96.9727	106.068
12	A	10	A10	Valproic acid sodium	P 4543	159.937	100.73	109.523
12	B	10	B10	Promethazine hydrochloride	P 4651	2755.32	107.251	110.868
12	C	10	C10	Praziquantel	P 4668	123.382	98.7851	99.6231
12	D	10	D10	Propafenone hydrochloride	P 4670	343.525	95.9945	94.7959
12	E	10	E10	5alpha-Pregnan-3alpha-ol-11,20-dione	P 5052	156.256	97.4845	98.7458
12	F	10	F10	PNU-282987	P6499	187.709	98.3674	92.7548
12	G	10	G10	Piracetam	P 5295	154.424	98.8316	94.4576
12	H	10	H10	Phosphomycin disodium	P 5396	150.76	96.4605	97.8087
12	A	11	A11	Pyrilamine maleate	P 5514	147.097	90.6124	103.035
12	B	11	B11	Piroxicam	P 5654	171.02	105.561	96.3093
12	C	11	C11	3-n-Propylxanthine	P 5679	215.676	102.899	94.1751
12	D	11	D11	Phenylephrine hydrochloride	P 6126	193.287	99.805	95.8065
12	E	11	E11	Perphenazine	P 6402	8848.38	67.9531	54.1566
12	F	11	F11	Pentylenetetrazole	P 6500	182.131	95.3415	95.7505
12	G	11	G11	(+)-Pilocarpine hydrochloride	P 6503	254.954	102.069	97.3659
12	H	11	H11	Pilocarpine nitrate	P 6628	130.659	97.1123	96.2535
13	A	2	A02	Promazine hydrochloride	P 6656	1552.84	96.9377	124.206
13	B	2	B02	Phenelzine sulfate	P 6777	179.681	105.155	103.327
13	C	2	C02	Pheniramine maleate	P 6902	175.799	96.7051	97.6295
13	D	2	D02	Phosphonoacetic acid	P 6909	150.329	99.4407	102.133
13	E	2	E02	(-)-Perillic acid	218359	146.377	97.7741	108.589
13	F	2	F02	Pyrazinecarboxamide	P 7136	152.302	101.144	106.757
13	G	2	G02	Primidone	P 7295	142.408	113.242	100.01
13	H	2	H02	(±)-threo-1-Phenyl-2-decanoylamino-3-morpholino-1-propanol hydrochloride	P 7340	252.239	95.1192	106.924
13	A	3	A03	Pirenzepine dihydrochloride	P 7412	126.469	106.911	98.0382
13	B	3	B03	Putrescine dihydrochloride	P 7505	156.246	102.427	93.9683
13	C	3	C03	Phentolamine mesylate	P 7561	272.978	93.4337	86.1698
13	D	3	D03	Propionylpromazine hydrochloride	P 7780	3600.1	80.3899	97.3956
13	E	3	E03	Prazosin hydrochloride	P 7791	7082.46	83.4692	82.1782
13	F	3	F03	Phloretin	P 7912	168.009	94.8388	102.475
13	G	3	G03	Pargyline hydrochloride	P 8013	114.436	107.717	97.0441
13	H	3	H03	Phorbol 12-myristate 13-acetate	P 8139	171.904	97.1238	119.389
13	A	4	A04	PD-184161	PZ0112	4952.44	45.518	84.9896
13	B	4	B04	Protoporphyrin IX disodium	P 8293	1276.26	49.0668	29.8745
13	C	4	C04	PD173952	PZ0113	1452.5	78.0248	73.6171
13	D	4	D04	Phenylbutazone	P 8386	235.214	98.3306	99.4323
13	E	4	E04	Picotamide	P 8477	197.061	98.1452	97.8048
13	F	4	F04	Tranylcypromine hydrochloride	P 8511	140.424	106.282	97.2785
13	G	4	G04	(S)-Propranolol hydrochloride	P 8688	382.426	110.517	92.6501
13	H	4	H04	Ammonium pyrrolidinedithiocarbamate	P 8765	0	62.2298	26.6786
13	A	5	A05	(±)-cis-Piperidine-2,3-dicarboxylic acid	P 8782	98.3269	106.057	102.702
13	B	5	B05	Protriptyline hydrochloride	P 8813	4451.59	102.61	110.734
13	C	5	C05	Pergolide methanesulfonate	P 8828	2092.01	94.9323	89.74
13	D	5	D05	6(5H)-Phenanthridinone	P 8852	252.239	97.0307	93.1906
13	E	5	E05	5alpha-Pregnan-3alpha-ol-20-one	P 8887	542.565	92.4947	99.7215
13	F	5	F05	Propantheline bromide	P 8891	181.618	97.8205	95.1578
13	G	5	G05	K114	K 1015	14000	121.927	153.288
13	H	5	H05	Prochlorperazine dimaleate	P 9178	5017.05	40.666	58.3738
13	A	6	A06	Piribedil maleate	P 9233	90.25	97.4491	96.692
13	B	6	B06	Paromomycin sulfate	P 9297	162.133	103.021	87.5919
13	C	6	C06	1,10-Phenanthroline monohydrate	P 9375	1629.02	97.3097	104.796
13	D	6	D06	Procainamide hydrochloride	P 9391	156.246	92.2126	89.4956
13	E	6	E06	Prilocaine hydrochloride	P 9547	146.377	90.2819	96.9268
13	F	6	F06	Triflusal	T6580	191.281	100.823	95.3355
13	G	6	G06	Ziprasidone hydrochloride monohydrate	Z2777	378.635	102.929	91.8665
13	H	6	H06	Pyridostigmine bromide	P 9797	106.39	101.42	98.9108
13	A	7	A07	Procaine hydrochloride	P 9879	108.405	102.975	108.035
13	B	7	B07	2-Phenylaminoadenosine	P-101	310.618	107.762	97.5126
13	C	7	C07	R(+)-3PPP hydrochloride	P-102	114.436	92.8235	91.8665
13	D	7	D07	S(-)-3PPP hydrochloride	P-103	120.459	88.4878	94.8018
13	E	7	E07	(±)-PPHT hydrochloride	P-105	250.351	57.4317	99.0848
13	F	7	F07	BMS-193885	B5063	9411.84	99.1635	89.3733
13	G	7	G07	Bicalutamide (CDX)	B9061	288.034	100.086	109.472
13	H	7	H07	Enalaprilat dihydrate	E9658	112.426	88.2515	103.043
13	A	8	A08	Phaclofen	P-118	134.454	105.335	100.01
13	B	8	B08	BF-170 hydrochloride	B 4311	166.053	100.593	125.76
13	C	8	C08	1-Phenylbiguanide	P-120	136.448	97.2167	94.3855
13	D	8	D08	GANT61	G9048	2130.55	85.0802	98.6204
13	E	8	E08	Pirenperone	P-126	134.454	87.4475	93.6696
13	F	8	F08	IC 261	I 0658	295.56	50.4681	85.6734
13	G	8	G08	A3 hydrochloride	A 1980	6458.92	134.368	114.212
13	H	8	H08	Pinacidil	P-154	166.053	91.1774	109.857
13	A	9	A09	Pregnenolone sulfate sodium	P-162	156.246	105.426	107.425
13	B	9	B09	PPADS	P-178	138.439	101.282	94.2068
13	C	9	C09	SC-57461A	PZ0110	146.377	94.792	91.14
13	D	9	D09	Phenamil methanesulfonate	P-203	90.25	71.7236	102.987
13	E	9	E09	Phenylbenzene-omega-phosphono-alpha-amino acid	P-204	114.436	95.3528	88.1462
13	F	9	F09	Bay 11-7082	B 5556	1699.57	11.2704	26.5364
13	G	9	G09	PD 98,059	P-215	130.464	96.8912	77.8387
13	H	9	H09	Pramipexole dihydrochloride	A1237	148.357	81.8107	96.8094
13	A	10	A10	PD 168,077 maleate	P-233	92.2694	94.1836	99.4902
13	B	10	B10	SU 6656	S 9692	274.861	60.739	59.6229
13	C	10	C10	Quinolinic acid	P63204	116.447	93.7619	91.0794
13	D	10	D10	Quercetin dihydrate	Q 0125	323.808	91.507	98.9688
13	E	10	E10	Quinidine sulfate	Q 0875	198.98	89.5742	101.619
13	F	10	F10	SMER28	S 8197	160.174	89.9989	93.55
13	G	10	G10	Quinine sulfate	Q 1250	1690.98	102.884	110.625
13	H	10	H10	(+)-Quisqualic acid	Q 2128	120.459	90.4706	100.01
13	A	11	A11	Quinacrine dihydrochloride	Q 3251	7801.23	61.551	89.74
13	B	11	B11	Quazinone	Q 3504	314.384	101.787	100.816
13	C	11	C11	(-)-Quinpirole hydrochloride	Q-102	223.82	100.04	96.8681
13	D	11	D11	LP 12 hydrochloride hydrate	L 3169	5912.12	68.3265	82.5542
13	E	11	E11	Quipazine, 6-nitro-, maleate	Q-109	479.47	99.3483	105.639
13	F	11	F11	Quinelorane dihydrochloride	Q-110	206.651	106.731	98.213
13	G	11	G11	Candesartan cilexetil	SML0245	3117.7	45.6417	49.8784
13	H	11	H11	Cortexolone	R 0500	98.3269	71.1164	104.402
14	A	2	A02	Ritodrine hydrochloride	R 0758	143.75	102.867	121.62
14	B	2	B02	Raloxifene hydrochloride	R 1402	7047.63	66.4182	47.1582
14	C	2	C02	Retinoic acid	R 2625	113.53	53.8141	75.2681
14	D	2	D02	Ruthenium red	R 2751	165.211	85.7805	111.926
14	E	2	E02	13-cis-retinoic acid	R 3255	99.357	66.4182	53.357
14	F	2	F02	Rutaecarpine	R 3277	2598.25	95.2602	112.57
14	G	2	G02	Ropinirole hydrochloride	R 2530	197.634	100.29	111.984
14	H	2	H02	Resveratrol	R 5010	177.787	94.0457	90.9578
14	A	3	A03	CP-93129 dihydrochloride hydrate	PZ0102	122.401	98.2657	114.833
14	B	3	B03	Rottlerin	R 5648	2903.64	22.0683	31.9667
14	C	3	C03	Ranolazine dihydrochloride	R 6152	167.003	91.7528	111.632
14	D	3	D03	Rolipram	R 6520	161.625	96.4178	109.799
14	E	3	E03	Ro 25-6981 hydrochloride	R 7150	149.102	81.0813	107.402
14	F	3	F03	Phosphoramidon disodium	R 7385	217.568	98.1663	108.246
14	G	3	G03	BIA 2-093	B 5435	140.184	100.975	108.366
14	H	3	H03	Rotenone	R 8875	4501.73	80.9782	107.945
14	A	4	A04	Ro 8-4304	R 8900	99.357	87.1237	112.043
14	B	4	B04	RX 821002 hydrochloride	R 9525	140.184	98.1663	114.255
14	C	4	C04	Ribavirin	R 9644	159.833	88.8259	104.35
14	D	4	D04	Ranitidine hydrochloride	R-101	163.418	92.0596	105.027
14	E	4	E04	Ritanserin	R-103	2463.38	43.9459	32.4061
14	F	4	F04	Rauwolscine hydrochloride	R-104	165.211	93.5378	108.725
14	G	4	G04	Ibandronate sodium	I5784	141.967	98.9103	99.5761
14	H	4	H04	CP-226269	PZ0101	136.621	62.7836	102.736
14	A	5	A05	Ro 41-0960	R-108	866.043	95.5629	126.884
14	B	5	B05	Reactive Blue 2	R-115	1495.85	83.2998	104.781
14	C	5	C05	Riluzole	R-116	101.128	75.0518	96.1383
14	D	5	D05	Steviol	H8664	165.211	85.4704	107.039
14	E	5	E05	S(+)-Raclopride L-tartrate	R-121	145.533	99.4045	104.35
14	F	5	F05	Sobuzoxane	S 4692	308.839	100.241	107.885
14	G	5	G05	Rilmenidine hemifumarate	R-134	95.8169	97.3691	96.0067
14	H	5	H05	Tizanidine hydrochloride	T 6950	201.255	108.264	109.024
14	A	6	A06	Ro 04-6790 dihydrochloride	R-140	129.506	100.29	112.745
14	B	6	B06	(±)-Sotalol hydrochloride	S 0278	140.184	94.8561	109.621
14	C	6	C06	SB-366791	S 0441	7865.31	73.2396	98.3547
14	D	6	D06	7,8-Dihydroxyflavone hydrate	D5446	1826.77	69.6189	103.731
14	E	6	E06	(±)-Synephrine	S 0752	188.602	96.9692	98.4838
14	F	6	F06	Sulfaphenazole	S 0758	223.019	78.9227	99.32
14	G	6	G06	N2-Ethyl-2'-deoxyguanosine	N 3289	161.625	87.4851	97.9017
14	H	6	H06	Sulindac sulfone	S 1438	221.202	100.143	97.9665
14	A	7	A07	Auranofin	A 6733	221.202	1.18385	1.84085
14	B	7	B07	SKF 86466	S 1563	122.401	96.4178	101.984
14	C	7	C07	CP-346086 dihydrate	PZ0103	4127.28	87.0721	102.548
14	D	7	D07	(-)-Scopolamine hydrobromide	S 1875	195.827	92.0596	96.2698
14	E	7	E07	Tetrabenazine	T2952	109.985	93.1308	93.3418
14	F	7	F07	Semicarbazide hydrochloride	S 2201	170.597	97.3191	95.2799
14	G	7	G07	(-)-Scopolamine methyl nitrate	S 2250	156.252	99.7003	97.0559
14	H	7	H07	Auraptene	A9861	92.2778	55.4368	76.6537
14	A	8	A08	Spermidine trihydrochloride	S 2501	159.833	101.706	107.945
14	B	8	B08	SNC80	S 2812	122.401	80.5664	101.67
14	C	8	C08	SKF 83959 hydrobromide	S 2816	101.128	72.1901	109.442
14	D	8	D08	Spermine tetrahydrochloride	S 2876	206.685	87.9495	105.456
14	E	8	E08	CP-335963	PZ0108	2431.75	99.3058	114.313
14	F	8	F08	SC 19220	S 3065	194.021	89.598	92.5978
14	G	8	G08	Tirofiban hydrochloride monohydrate	SML0246	156.252	104.64	102.235
14	H	8	H08	AGK2	A 8231	411.344	85.5221	79.5693
14	A	9	A09	Stattic	S7947	317.991	0	5.23588
14	B	9	B09	N-Oleoyldopamine	O 2139	263.112	79.9493	106.493
14	C	9	C09	Spironolactone	S 3378	250.333	98.4643	106.918
14	D	9	D09	SCH-202676 hydrobromide	S 4063	154.464	87.9495	101.418
14	E	9	E09	D-Serine	S 4250	127.728	95.1088	96.2041
14	F	9	F09	Albuterol hemisulfate	S 5013	118.85	94.35	93.2743
14	G	9	G09	Sanguinarine chloride	S 5890	237.572	2.85904	1.73428
14	H	9	H09	Tazarotene	T7080	108.212	69.9626	98.9347
14	A	10	A10	IRAK-1/4 Inhibitor I	I 5409	1917.43	91.497	106.615
14	B	10	B10	SB 269970 hydrochloride	S 7389	347.272	105.258	111.455
14	C	10	C10	Spiperone hydrochloride	S 7395	149.102	83.4548	103.545
14	D	10	D10	Carmofur	C1494	127.728	87.3818	107.16
14	E	10	E10	(-)-Sulpiride	S 7771	221.202	96.217	101.67
14	F	10	F10	Tegafur	T7205	127.728	97.419	92.3941
14	G	10	G10	(-)-Scopolamine,n-Butyl-, bromide	S 7882	161.625	99.2564	101.67
14	H	10	H10	SB 205384	S 7936	892.858	104.115	112.336
14	A	11	A11	(±)-Sulpiride	S 8010	174.191	101.317	110.393
14	B	11	B11	PD-166285 hydrate	PZ0116	1804.29	13.9657	11.3638
14	C	11	C11	Sulindac	S 8139	183.193	101.171	107.281
14	D	11	D11	Succinylcholine chloride	S 8251	165.211	94.1472	115.867
14	E	11	E11	IMS2186	I 7160	111.757	2.22378	3.17017
14	F	11	F11	ANA-12	SML0209	856.49	36.9006	83.6243
14	G	11	G11	SU 5416	S 8442	402.187	83.3514	87.2615
14	H	11	H11	(-)-Scopolamine methyl bromide	S 8502	154.464	105.968	97.447
15	A	2	A02	SU 4312	S 8567	102.907	90.7667	92.8029
15	B	2	B02	SR 59230A oxalate	S 8688	5841.8	60.3968	39.1915
15	C	2	C02	rac BHFF	SML0275	212.089	64.5501	88.2744
15	D	2	D02	Zofenopril calcium	Z1252	199.414	89.6294	106.885
15	E	2	E02	SIB 1757	S 9186	408.239	99.9234	108.227
15	F	2	F02	SIB 1893	S 9311	101.134	92.0041	110.554
15	G	2	G02	1-(1-Naphthyl)piperazine hydrochloride	S-003	797.185	111.775	103.201
15	H	2	H02	Ketanserin tartrate	S-006	192.195	102.648	102.283
15	A	3	A03	1-(2-Methoxyphenyl)piperazine hydrochloride	S-008	175.979	105.523	102.283
15	B	3	B03	PAPP	S-009	147.331	90.0433	117.753
15	C	3	C03	Dolasetron mesylate hydrate	D9571	212.089	92.7754	101.475
15	D	3	D03	SR-95531	S-106	120.635	85.7887	102.513
15	E	3	E03	(±)-6-Chloro-PB hydrobromide	S-143	183.181	72.449	98.3814
15	F	3	F03	L-Beta-threo-benzyl-aspartate	B6436	255.746	97.2108	100.838
15	G	3	G03	Suramin sodium salt	S 2671	136.629	101.117	101.417
15	H	3	H03	SQ 22536	S-153	154.469	108.062	101.533
15	A	4	A04	Sepiapterin	S-154	154.469	103.97	102.858
15	B	4	B04	Amisulpride	A 2729	149.115	100.123	106.942
15	C	4	C04	(±)-SKF 38393, N-allyl-, hydrobromide	S-168	81.6643	85.9967	101.012
15	D	4	D04	SDZ-205,557 hydrochloride	S-174	147.331	92.107	99.7311
15	E	4	E04	SB 206553 hydrochloride	S-180	179.576	85.4246	98.4403
15	F	4	F04	Granisetron hydrochloride	G 3796	181.378	85.1645	103.488
15	G	4	G04	L-Tryptophan	T 0254	199.414	98.8225	104.798
15	H	4	H04	Tranilast	T 0318	124.189	104.019	110.499
15	A	5	A05	Tiapride hydrochloride	T 0410	261.225	102.992	104.684
15	B	5	B05	Taurine	T 0625	174.185	100.322	110.554
15	C	5	C05	FAUC 213	F 4429	415.635	90.8183	106.267
15	D	5	D05	Tolbutamide	T 0891	190.393	92.1585	108.839
15	E	5	E05	Tetraethylthiuram disulfide	T 1132	0	10.8916	2.1854
15	F	5	F05	TCPOBOP	T 1443	4046.05	81.3671	105.816
15	G	5	G05	Tetraisopropyl pyrophosphoramide	T 1505	232.06	103.041	101.591
15	H	5	H05	Tetramisole hydrochloride	T 1512	131.298	105.764	104.741
15	A	6	A06	Trihexyphenidyl hydrochloride	T 1516	170.597	98.2195	107.278
15	B	6	B06	Theophylline	T 1633	159.833	101.613	105.703
15	C	6	C06	(E)-4-amino-2-butenoic acid	T 1694	190.393	101.415	103.144
15	D	6	D06	Tetradecylthioacetic acid	T 1698	318.005	100.272	122.027
15	E	6	E06	Trequinsin hydrochloride	T 2057	1887.91	44.1038	61.3618
15	F	6	F06	Tyrphostin AG 879	T 2067	7433	60.3015	89.7777
15	G	6	G06	Tetraethylammonium chloride	T 2265	181.378	96.6541	98.2635
15	H	6	H06	Tolazamide	T 2408	138.408	103.139	107.11
15	A	7	A07	Terbutaline hemisulfate	T 2528	177.773	105.957	103.259
15	B	7	B07	4-Hydroxyphenethylamine hydrochloride	T 2879	163.421	99.9733	102.513
15	C	7	C07	Triflupromazine hydrochloride	T 2896	3670.3	36.8117	45.6387
15	D	7	D07	Trimipramine maleate	T 3146	542.787	76.859	102.34
15	E	7	E07	Avridine	PZ0123	150.9	101.217	102.11
15	F	7	F07	TTNPB	T 3757	1340.9	35.6479	51.2458
15	G	7	G07	SC-51322	PZ0132	417.486	61.3043	91.9448
15	H	7	H07	Triamterene	T 4143	120.635	98.5714	108.45
15	A	8	A08	Tyrphostin AG 1478	T 4182	7581.2	87.1401	110.719
15	B	8	B08	Tetrahydrozoline hydrochloride	T 4264	230.243	100.72	101.591
15	C	8	C08	KB-R7493	K4144	5973.83	50.9529	60.8003
15	D	8	D08	N-p-Tosyl-L-phenylalanine chloromethyl ketone	T 4376	143.762	1.31445	3.04419
15	E	8	E08	(6R)-5,6,7,8-Tetrahydro-L-biopterin hydrochloride	T 4425	274.022	100.223	100.838
15	F	8	F08	cDPCP	C 0996	363.957	86.9843	95.8871
15	G	8	G08	Theobromine	T 4500	208.467	97.3624	109.006
15	H	8	H08	(±)-Taxifolin	T 4512	217.521	104.457	112.744
15	A	9	A09	BIX 01294 trihydrochloride hydrate	B9311	10398.8	35.9841	85.4861
15	B	9	B09	CP-100263 dihydrochloride hydrate	PZ0136	203.035	83.7597	105.308
15	C	9	C09	Olanzapine	O1141	101.134	74.544	94.2622
15	D	9	D09	SC-51089 hydrate	PZ0138	127.743	88.7488	106.155
15	E	9	E09	Pseudocantharidin C	SML0226	183.181	99.4238	103.716
15	F	9	F09	PD-166866	PZ0114	691.382	83.2914	101.244
15	G	9	G09	Thio-NADP sodium	T 5515	97.5909	100.571	102.57
15	H	9	H09	Tyrphostin AG 835	T 5568	97.5909	76.6527	81.6294
15	A	10	A10	(±)-alpha-Lipoic Acid	T 5625	163.421	107.443	105.929
15	B	10	B10	DL-Thiorphan	T 6031	221.155	101.86	106.042
15	C	10	C10	Tulobuterol hydrochloride	T 6050	152.685	94.2105	100.256
15	D	10	D10	Trazodone hydrochloride	T 6154	136.629	94.9255	104.4
15	E	10	E10	BAY 61-3606 hydrochloride hydrate	B9685	152.685	94.7724	106.885
15	F	10	F10	Triamcinolone	T 6376	133.075	91.128	96.4846
15	G	10	G10	S(-)-Timolol maleate	T 6394	190.393	99.4738	107.166
15	H	10	H10	EBPC	PZ0140	147.331	105.185	105.703
15	A	11	A11	Triprolidine hydrochloride	T 6764	208.467	111.309	103.545
15	B	11	B11	Tyrphostin AG 112	T 6943	115.311	92.1585	79.6838
15	C	11	C11	Tyrphostin 1	T 7040	109.995	88.9044	89.1529
15	D	11	D11	Tyrphostin 23	T 7165	4460.61	100.223	112.962
15	E	11	E11	Pifithrin-mu	P0122	129.52	2.78073	4.76382
15	F	11	F11	Na-p-Tosyl-L-lysine chloromethyl ketone hydrochloride	T 7254	117.083	89.5776	94.8058
15	G	11	G11	Aprindine hydrochloride	A 7606	1205.56	92.0555	97.4951
15	H	11	H11	1-[2-(Trifluoromethyl)phenyl]imidazole	T 7313	117.083	105.33	126.385
16	A	2	A02	PD-156707	PZ0141	0	35.1213	3.03548
16	B	2	B02	Tetracaine hydrochloride	T 7508	314.201	95.9782	106.085
16	C	2	C02	Tyrphostin 47	T 7540	241.814	63.1905	39.488
16	D	2	D02	Tyrphostin 51	T 7665	195.025	83.5113	68.0258
16	E	2	E02	PAC-1	P0115	173.217	85.6321	110.519
16	F	2	F02	Bropirimine	SML0218	251.961	98.259	102.274
16	G	2	G02	Tyrphostin AG 538	B7688	386.982	90.4957	102.608
16	H	2	H02	Trimethoprim	T 7883	103.558	96.0989	105.538
16	A	3	A03	Tomoxetine	T 7947	223.025	87.2772	119.477
16	B	3	B03	Brinzolamide	SML0216	265.423	99.1709	106.631
16	C	3	C03	4-DAMP	SML0255	280.521	91.3655	104.107
16	D	3	D03	Trifluoperazine dihydrochloride	T 8516	7698.94	54.1897	46.3607
16	E	3	E03	D-609 potassium	T 8543	402.971	32.9807	1.85504
16	F	3	F03	Thioridazine hydrochloride	T 9025	7188.9	46.7893	54.3948
16	G	3	G03	Thapsigargin	T 9033	5097.49	44.2264	28.5898
16	H	3	H03	IPA-3	I 2285	588.478	3.35945	2.46776
16	A	4	A04	Tamoxifen citrate	T 9262	3602.55	29.0441	25.4741
16	B	4	B04	Terfenadine	T 9652	3747.02	21.7469	18.0679
16	C	4	C04	Tropicamide	T 9778	319.299	89.5805	104.438
16	D	4	D04	THIP hydrochloride	T-101	282.198	93.053	98.3782
16	E	4	E04	Trifluperidol hydrochloride	T-103	214.378	76.6741	91.4317
16	F	4	F04	3-Tropanyl-indole-3-carboxylate hydrochloride	T-104	224.748	96.9421	107.067
16	G	4	G04	XCT790	X4753	7864.74	71.6757	50.7638
16	H	4	H04	3-Tropanylindole-3-carboxylate methiodide	T-113	231.601	99.25	107.61
16	A	5	A05	Telenzepine dihydrochloride	T-122	152.353	96.501	106.14
16	B	5	B05	Thioperamide maleate	T-123	175.073	97.0222	115.068
16	C	5	C05	(±)-Thalidomide	T-144	288.909	93.3396	100.985
16	D	5	D05	A-68930 hydrochloride	A 8852	350.215	48.2975	15.3009
16	E	5	E05	5HPP-33	H 9415	8091.73	69.0451	100.647
16	F	5	F05	CIQ	SML0229	198.588	74.8767	96.9442
16	G	5	G05	TPMPA	T-200	235.016	101.06	97.7488
16	H	5	H05	CP-31398 dihydrochloride hydrate	PZ0115	1542.98	91.1174	117.101
16	A	6	A06	Uridine 5'-diphosphate sodium	U 4125	189.652	95.3729	102.831
16	B	6	B06	U-74389G maleate	U 5882	258.701	89.8305	103.941
16	C	6	C06	CCT007093	C 9369	243.509	81.6366	93.8018
16	D	6	D06	L2-b	SML0134	130.485	75.5184	77.3792
16	E	6	E06	SKF 95282 dimaleate	S 5317	692.953	72.6556	103.719
16	F	6	F06	4-Imidazoleacrylic acid	U 7500	257.02	96.4608	100.196
16	G	6	G06	Urapidil hydrochloride	U-100	229.893	96.3805	103.442
16	H	6	H06	Urapidil, 5-Methyl-	U-101	116.108	104.358	106.795
16	A	7	A07	U-69593	U-103	196.816	99.6055	109.446
16	B	7	B07	UK 14,304	U-104	364.133	96.4207	101.434
16	C	7	C07	U-62066	U-105	314.201	87.4454	100.534
16	D	7	D07	BMS-299897	SML0210	322.707	88.5362	102.218
16	E	7	E07	(+)-Norfenfluramine hydrochloride	N3288	169.503	90.1633	96.9442
16	F	7	F07	Wiskostatin	C0993	6046.01	60.4446	34.9988
16	G	7	G07	(-)-trans-(1S,2S)-U-50488 hydrochloride	U-111	397.626	101.02	93.1538
16	H	7	H07	U-101958 maleate	U-115	90.8771	93.5031	103.608
16	A	8	A08	U-99194A maleate	U-116	109.855	97.1423	107.339
16	B	8	B08	U0126	U-120	245.205	74.2353	94.0955
16	C	8	C08	Vinblastine sulfate salt	V 1377	6813.55	85.5052	97.232
16	D	8	D08	(±)-Verapamil hydrochloride	V 4629	193.234	80.013	100.534
16	E	8	E08	CP-64434 hydrate	PZ0130	167.646	93.9114	109.93
16	F	8	F08	Vinpocetine	V 6383	235.016	73.3383	104.217
16	G	8	G08	Vancomycin hydrochloride from Streptomyces orientalis	V 8138	187.861	95.9782	96.7712
16	H	8	H08	(±)-gamma-Vinyl GABA	V 8261	144.517	98.9335	104.768
16	A	9	A09	Vincristine sulfate	V 8879	2913.87	89.372	113.07
16	B	9	B09	AMG 9810	A 2731	1798.92	67.4848	90.8931
16	C	9	C09	(±)-Vesamicol hydrochloride	V-100	319.299	87.2772	100.647
16	D	9	D09	L-Mimosine from Koa hoale seeds	M0253	200.352	88.8709	101.659
16	E	9	E09	Wortmannin from Penicillium funiculosum	W 1628	980.383	83.4688	87.0048
16	F	9	F09	ICI 63,137	I 8283	167.646	90.6616	100.365
16	G	9	G09	Acepromazine maleate	A7111	1179.52	90.3711	95.439
16	H	9	H09	CP-135807	PZ0121	144.517	89.6639	101.378
16	A	10	A10	WIN 62,577	W-104	14000	68.6648	97.7488
16	B	10	B10	Ara-G hydrate	A 4233	203.882	93.4623	104.879
16	C	10	C10	WAY-100635 maleate	W-108	116.108	86.6455	103.553
16	D	10	D10	AC-55649	A9480	1144.39	94.2779	103.331
16	E	10	E10	Xylazine hydrochloride	X 1251	205.646	90.5786	100.422
16	F	10	F10	SCH 58261	S4568	698.817	88.8709	107.285
16	G	10	G10	Xylometazoline hydrochloride	X 6000	245.205	87.6135	98.1496
16	H	10	H10	PF-4708671	PZ0143	749.867	71.1652	104.768
16	A	11	A11	Yohimbine hydrochloride	Y 3125	205.646	103.316	108.044
16	B	11	B11	YS-035 hydrochloride	Y-101	191.443	100.118	104.824
16	C	11	C11	YC-1	Y-102	238.422	76.931	78.1457
16	D	11	D11	Zaprinast	Z 0878	114.023	98.6957	106.577
16	E	11	E11	Zonisamide sodium	Z 2001	278.844	102.425	109.393
16	F	11	F11	Caroverine hydrochloride	C 1119	142.532	91.4895	101.659
16	G	11	G11	Olprinone hydrochloride	O 7389	293.948	103.548	96.4825
16	H	11	H11	Zimelidine dihydrochloride	Z-101	226.471	94.7249	105.812

## Sheet: ActivatorValidation
Original Plate#	Original Row	Original Column	Original Position	Compound Name	Sigma Catalog #	Activator Validation at 40mM (pg/mL IL-1b)	Activator Validation at 10mM (pg/mL IL-1b)	Activator Validation at 2.5mM (pg/mL IL-1b)	Activator Validation at 0.625mM (pg/mL IL-1b)	IL-1b @ 40mM in NLRP3_sgRNA cell (% of N.Ctl_sgRNA)	IL-1b @ 40mM in CASP1_sgRNA cell (% of N.Ctl_sgRNA)
12	G	4	G04	Ouabain	O 3125	3608.24	4790.14	5567	5136.86	0.740488	0.77697
05	D	6	D06	Dihydroouabain	D 0670	4586.75	4921.55	5353.23	2668.21	0.897816	1.95878
11	G	7	G07	Niclosamide	N 3510	3051.6	2862.97	4253.05	4410.49	0	2.68323
15	F	6	F06	Tyrphostin AG 879	T 2067	756.504	3322.97	3866.02	5192.2	0	0
13	A	4	A04	PD-184161	PZ0112	2217.55	863.409	3062.74	0	3.0555	2.18622
12	F	6	F06	TBB	T 0826	2252.84	2962.84	811.236	0	0	0
07	H	3	H03	Emodin	E 7881	984.197	3915.19	363.353	0	0	0
01	E	7	E07	10058-F4	F3680	1545.08	2707.47	297.942	0	0	0
04	H	8	H08	Calcimycin	C 7522	327.086	301.495	250.962	0	5.11021	4.85236
13	G	5	G05	K114	K 1015	13998.9	2607.74	188.687	0	2.06613	1.77015
11	A	7	A07	ONO-RS-082	O0766	1214.11	1214.11	161.858	0	1.7938	1.92927
10	F	4	F04	BIO	B 1686	3622.86	4497.45	0	174.236	7.85072	5.13723
16	G	4	G04	XCT790	X4753	1615.86	2933.54	0	0	3.12203	0
15	A	9	A09	BIX 01294 trihydrochloride hydrate	B9311	1087.41	1325.32	0	0	2.36966	1.90089
10	F	5	F05	MK-886	M 2692	2305.18	1063.84	0	0	20.9162	14.9232
07	E	11	E11	GW7647	G 6793	3455.81	1014.04	0	0	27.7531	18.7055
11	E	8	E08	Gossypol	G8761	3023.21	728.857	0	0	35.8546	23.7422
11	A	8	A08	PD-407824	PZ0111	2494.53	478.847	0	0	2.17347	1.86489
12	G	9	G09	Palmitoyl-DL-Carnitine chloride	P 4509	1805	408.121	0	0	4.45337	2.20956
07	A	3	A03	Staurosporine aglycone	S 3939	388.628	388.628	0	0	0	0
16	B	4	B04	Terfenadine	T 9652	1146.38	380.948	0	0	71.1862	40.6593
09	H	8	H08	beta-Lapachone	L 2037	3414.53	379.436	0	0	0	0
07	D	10	D10	Bexarotene	SML0282	1789.67	329.753	0	0	4.56299	5.22265
07	C	11	C11	GW5074	G 6416	950.21	275.57	0	0	13.2983	11.6301
07	C	10	C10	GW2974	G 0668	1392.56	197.743	0	0	0	0
10	E	6	E06	MG 624	M 3184	3433.82	195.177	0	0	0	0
04	D	6	D06	L-798106	L4545	2377.52	187.907	0	0	68.1774	51.7022
06	A	2	A02	PD 169316	P 9248	4093.47	153.216	0	0	2.0247	3.03224
10	H	10	H10	Eupatorin	E4660	1711.59	149.606	0	0	0	0
05	H	10	H10	2,3-Dimethoxy-1,4-naphthoquinone	D 5439	0	149.204	0	0	0	0
04	B	6	B06	SB 204741	S 0693	6644.87	145.557	0	0	0	1.49442
02	F	6	F06	8-(p-Sulfophenyl)theophylline	A-013	2841.23	145.557	0	0	0	0
07	C	6	C06	Temsirolimus	PZ0020	4747.65	137.27	0	0	7.01446	6.59703
08	D	11	D11	Idarubicin	I 1656	2968.22	117.188	0	0	0	0
09	A	2	A02	ML-7	I 2764	8684.36	0	0	0	2.19926	1.23476
07	D	5	D05	Sunitinib malate	PZ0012	3938.9	0	0	0	2.31382	1.52033
05	C	8	C08	Carvedilol	C3993	3653.58	0	0	0	0	0
03	H	7	H07	DAPH	D 3943	3522.52	0	0	0	1.83572	1.98467
13	A	11	A11	Quinacrine dihydrochloride	Q 3251	3310.19	0	0	176.128	0	0
12	E	11	E11	Perphenazine	P 6402	3231.93	0	0	0	6.27844	3.05952
01	E	4	E04	Bosutinib	PZ0192	2851.19	0	0	0	1.78996	2.67789
03	E	10	E10	ML-9	C 1172	2560.56	0	0	0	0	0
07	E	6	E06	Fiduxosin hydrochloride	F 4303	2360.81	0	0	0	0	0
10	C	9	C09	Mibefradil dihydrochloride	M 5441	2259.17	0	0	0	7.64394	4.8245
09	F	8	F08	L-162,313	L 1415	2227	0	0	0	14.7124	7.75155
03	B	7	B07	CP-100356 monohydrochloride	PZ0171	2137.96	0	0	0	0	0
10	G	11	G11	GR 127935 hydrochloride hydrate	G 5793	2112.35	0	0	0	4.45988	2.33803
04	F	2	F02	CGP-74514A hydrochloride	C 3353	2068.95	0	0	0	3.43887	2.76693
16	E	5	E05	5HPP-33	H 9415	2024.95	0	0	0	0	0
10	A	3	A03	SC-236	PZ0106	1998.06	0	0	0	0	0
06	H	5	H05	Doxazosin mesylate	D 9815	1946.26	0	0	0	0	0
04	A	3	A03	Cyclosporin A	C 3662	1883.9	0	0	0	2.34119	3.02621
16	F	7	F07	Wiskostatin	C0993	1795.75	0	0	0	2.96699	0
13	F	7	F07	BMS-193885	B5063	1791.89	0	0	0	0	0
09	E	5	E05	Indatraline hydrochloride	I-119	1776.2	0	0	0	3.29064	2.85009
02	H	5	H05	Amsacrine hydrochloride	A 9809	1756.16	0	0	0	6.14923	4.03422
16	D	3	D03	Trifluoperazine dihydrochloride	T 8516	1734.21	0	0	0	0	0
16	F	3	F03	Thioridazine hydrochloride	T 9025	1716.64	0	0	0	12.1882	6.82368
07	H	6	H06	Fluphenazine dihydrochloride	F 4765	1673.06	0	0	0	8.46269	5.64487
16	A	10	A10	WIN 62,577	W-104	1664.01	0	0	0	0	0
03	F	6	F06	Bromoacetyl alprenolol menthane	B-015	1587.76	0	0	0	0	0
14	C	6	C06	SB-366791	S 0441	1472.09	0	0	0	0	0
04	H	6	H06	Clotrimazole	C 6019	1382.7	0	0	0	0	0
11	G	11	G11	Sertraline hydrochloride	S 6319	1368.76	0	0	0	3.98825	0
10	A	7	A07	Metergoline	M 3668	1323.18	0	0	0	0	0
08	H	6	H06	Nelfinavir mesylate hydrate	PZ0013	1260.61	0	0	0	0	0
02	C	5	C05	5-(N,N-hexamethylene)amiloride	A 9561	1245.98	0	0	0	0	0
16	A	4	A04	Tamoxifen citrate	T 9262	1244.01	0	0	0	43.0329	35.9356
07	F	2	F02	Ellipticine	E 3380	1233.95	0	0	0	0	0
13	E	3	E03	Prazosin hydrochloride	P 7791	1233.75	0	0	0	3.79981	1.93173
16	G	3	G03	Thapsigargin	T 9033	1188.72	0	0	0	6.95238	3.79537
07	E	9	E09	cis-(Z)-Flupenthixol dihydrochloride	F-114	1182.11	0	0	0	0	0
15	B	2	B02	SR 59230A oxalate	S 8688	1150.61	0	0	0	3.01373	0
15	C	8	C08	KB-R7493	K4144	1133.71	0	0	0	3.38523	0
12	E	2	E02	SB 242084 dihydrochloride hydrate	S 8061	1081.31	0	0	0	3.08926	2.5653
02	B	6	B06	Paroxetine hydrochloride hemihydrate (MW = 374.83)	P 9623	1066.67	0	0	0	0	0
07	D	8	D08	NS8593 hydrochloride	N 2538	1039.71	0	0	0	0	0
06	E	11	E11	7-Cyclopentyl-5-(4-phenoxy)phenyl-7H-pyrrolo[2,3-d]pyrimidin-4-ylamine	C 8863	1032.29	0	0	0	0	0
04	A	10	A10	Chlorpromazine hydrochloride	C 8138	984.568	0	0	0	3.6402	0
06	E	4	E04	Danazol	D 8399	984.568	0	0	0	0	0
15	D	11	D11	Tyrphostin 23	T 7165	954.03	0	0	0	0	0
12	G	7	G07	Pimozide	P 1793	946.22	0	0	0	12.9519	9.28227
08	G	6	G06	Retinoic acid p-hydroxyanilide	H 7779	870.028	0	0	0	4.67176	0
11	A	5	A05	Methiothepin mesylate	M-149	787.805	0	0	0	0	0
06	A	7	A07	Celecoxib	PZ0008	774.989	0	0	0	0	0
01	G	9	G09	TNP	T3955	757.601	0	0	0	11.4313	8.53797
11	F	10	F10	CI-976	C3743	724.791	0	0	0	0	0
02	F	11	F11	TBBz	T6951	723.957	0	0	0	0	0
04	B	11	B11	Clemastine fumarate	C 8903	697.024	0	0	0	0	0
06	C	11	C11	ET-18-OCH3	E 1779	647.792	0	0	0	0	0
13	H	5	H05	Prochlorperazine dimaleate	P 9178	597.106	0	0	0	0	0
06	F	2	F02	DL-erythro-Dihydrosphingosine	D 6908	565.265	0	0	0	8.84427	0
15	F	5	F05	TCPOBOP	T 1443	527.165	0	0	0	13.7025	0
04	G	8	G08	Clomipramine hydrochloride	C 7291	515.192	0	0	0	0	0
06	E	7	E07	GBR-12909 dihydrochloride	D-052	506.793	0	0	0	0	0
04	F	6	F06	DMH4	D8696	489.938	0	0	0	2.68362	2.57927
11	B	3	B03	Maprotiline hydrochloride	M 9651	488.875	0	0	0	0	0
12	A	6	A06	(ｱ)-Octoclothepin maleate	O-111	424.223	0	0	0	0	0
09	G	9	G09	Loperamide hydrochloride	L 4762	390.08	0	0	0	0	0
03	E	6	E06	PF-431396 hydrate	PZ0185	386.388	0	0	0	0	0
16	C	8	C08	Vinblastine sulfate salt	V 1377	380.948	0	0	0	0	0
13	B	5	B05	Protriptyline hydrochloride	P 8813	380.003	0	0	0	0	0
10	B	4	B04	Nocodazole	M 1404	326.801	0	0	0	0	0
11	A	10	A10	Nicardipine hydrochloride	N 7510	291.495	0	0	0	0	0
09	D	11	D11	Loratadine	L 9664	281.426	0	0	0	0	0
14	C	7	C07	CP-346086 dihydrate	PZ0103	278.991	0	0	0	3.674	0
07	C	9	C09	Felodipine	F 9677	275.57	0	0	0	0	0
06	C	8	C08	Domperidone	D-122	263.499	0	0	149.204	0	0
14	B	2	B02	Raloxifene hydrochloride	R 1402	163.562	0	0	0	8.14159	0
13	D	3	D03	Propionylpromazine hydrochloride	P 7780	159.328	0	0	0	0	0
14	H	3	H03	Rotenone	R 8875	152.797	0	0	0	0	0
11	G	9	G09	Nortriptyline hydrochloride	N 7261	146.702	0	0	0	0	0
13	G	8	G08	A3 hydrochloride	A 1980	138.273	0	0	0	0	0
06	E	9	E09	N-Desmethylclozapine	D5676	137.19	0	0	0	0	0
04	H	9	H09	Cantharidic Acid	C 8088	133.186	0	0	0	3.19691	2.70426
07	H	5	H05	S-(+)-Fluoxetine hydrochloride	F 1553	121.203	0	0	0	0	0
01	B	7	B07	YM 976	Y 4877	0	0	0	0	0	0
02	D	7	D07	Amoxapine	A-129	0	0	0	0	0	0
02	C	9	C09	cis-4-Aminocrotonic acid	A-201	0	0	0	0	0	0
03	B	9	B09	PF 3845 hydrate	PZ0158	0	0	0	0	0	0
03	A	11	A11	Chlorprothixene hydrochloride	C 1671	0	0	0	0	0	0
04	A	9	A09	Cantharidin	C 7632	0	0	0	0	6.01066	4.50668
07	C	8	C08	FSCPX	F 7927	0	0	0	0	0	0
07	H	9	H09	Fluoxetine hydrochloride	F-132	0	0	0	0	0	0
09	F	7	F07	K 185	K 1888	0	0	0	0	0	0
09	B	8	B08	U-73343	U 6881	0	0	0	0	0	0
09	B	9	B09	LY-310,762 hydrochloride	L 2536	0	0	0	0	0	0
10	F	10	F10	Mitoxantrone	M 6545	0	0	0	0	0	0
11	F	8	F08	5-Nitro-2-(3-phenylpropylamino)benzoic acid	N 4779	0	0	0	0	0	0
13	D	11	D11	LP 12 hydrochloride hydrate	L 3169	0	0	0	0	0	0
15	C	7	C07	Triflupromazine hydrochloride	T 2896	0	0	0	0	0	0
15	A	8	A08	Tyrphostin AG 1478	T 4182	0	0	0	0	0	0

## Sheet: SuppressorValidationNiclosamide
Original Plate#	Original Row	Original Column	Original Position	Compound Name	Sigma Catalog #	Suppressor Validation at 40mM: niclosamide stimulated (% of DMSO control)	Suppressor Validation at 10mM: niclosamide stimulated (% of DMSO control)	Suppressor Validation at 2.5mM: niclosamide stimulated (% of DMSO control)	Suppressor Validation at 0.625mM: niclosamide stimulated (% of DMSO control)	Calcein cell viability @40mM (% of DMSO) (suppressor alone)	Calcein cell viability @10mM (% of DMSO) (suppressor alone)	Calcein cell viability @2.5mM (% of DMSO) (suppressor alone)	Calcein cell viability @0.625mM (% of DMSO) (suppressor alone)
02	E	10	E10	A-77636 hydrochloride	A-255	34.5825	0	0	80.4039	133.049	111.638	102.058	103.827
14	A	7	A07	Auranofin	A 6733	0	5.9937	0	49.4737	17.9453	85.2658	96.9516	86.6251
08	C	9	C09	BNTX maleate salt hydrate	B 8312	0	0	3.44356	59.873	95.5495	121.883	101.278	100.207
04	E	11	E11	Z-L-Phe chloromethyl ketone	C 9511	0	6.71078	8.80889	78.4317	28.169	108.252	99.6296	99.3019
14	A	9	A09	Stattic	S7947	0	0	26.571	122.818	54.627	106.502	113.608	120.896
11	A	6	A06	Piperlongumine	SML0221	3.84452	0	31.2831	101.64	98.0056	99.8245	102.915	97.4207
14	G	9	G09	Sanguinarine chloride	S 5890	0	7.255	34.3637	35.7556	34.0285	25.704	119.937	122.689
12	E	7	E07	LP44	L9793	11.088	6.75849	36.4116	69.8225	131.305	137.882	138.299	114.462
15	D	8	D08	N-p-Tosyl-L-phenylalanine chloromethyl ketone	T 4376	0	0	36.643	70.2079	96.7897	109.332	105.282	98.7127
09	F	4	F04	Ivermectin	I 8898	36.0986	23.2348	37.8719	85.0577	9.25211	141.959	148.741	154.386
03	C	4	C04	Bay 11-7085	B 5681	14.8511	6.71078	39.3921	109.502	88.621	105.09	102.133	104.916
13	B	4	B04	Protoporphyrin IX disodium	P 8293	33.1728	31.1778	40.1696	84.8058	99.9765	96.1388	101.197	94.755
13	F	9	F09	Bay 11-7082	B 5556	17.2294	6.75849	44.2703	86.4452	84.6955	107.737	111.102	124.578
01	A	9	A09	PD-180970	PZ0142	27.2866	28.4812	47.0971	112.749	125.614	144.276	142.455	129.345
12	G	6	G06	Parthenolide	P 0667	0	0	47.4704	90.6196	91.7081	98.9002	111.332	122.878
02	H	8	H08	AS-252424	A8981	5.89382	15.1799	48.3633	69.8519	87.3479	107.153	101.531	107.955
15	E	11	E11	Pifithrin-mu	P0122	0	0	52.3402	79.6871	89.3706	108.868	107.759	101.052
05	E	8	E08	Diphenyleneiodonium chloride	D 2926	5.17525	31.3424	53.2682	68.2394	94.6855	100.29	94.8246	99.1445
10	G	3	G03	Dihydrocapsaicin	M 1022	0	11.6251	56.6576	81.5395	105.16	103.875	111.852	128.689
05	E	11	E11	Diacylglycerol Kinase Inhibitor II	D 5794	16.5744	19.3627	60.7457	121.608	136.522	145.787	138.497	140.284
06	H	9	H09	Benidipine hydrochloride	B6813	7.45879	12.0837	67.8528	94.5828	147.355	154.575	140.957	133.844
08	F	6	F06	JS-K	J 4137	0	0	69.5322	107.029	79.0219	112.295	109.929	113.014
01	E	6	E06	5-(N-Ethyl-N-isopropyl)amiloride	A 3085	44.2999	34.9917	69.5796	106.403	145.362	128.443	107.992	99.914
15	E	6	E06	Trequinsin hydrochloride	T 2057	33.4795	51.9482	70.6162	66.6849	127.381	136.72	122.652	104.156
10	G	4	G04	MRS 1523	M 1809	50.8416	52.2769	71.6442	105.937	125.468	126.518	119.03	85.0523
03	C	11	C11	BTO-1	B 6311	0	20.1052	72.0406	97.4256	95.0422	98.1038	98.7106	106.748
06	H	6	H06	AC-93253 iodide	A9605	38.604	43.8852	75.0232	101.034	52.9834	102.869	114.302	110.207
13	B	10	B10	SU 6656	S 9692	38.498	37.246	76.063	93.4083	135.747	140.781	119.453	102.727
14	E	11	E11	IMS2186	I 7160	0	0	76.3688	100.781	135.01	130.932	107.997	97.4207
15	F	7	F07	TTNPB	T 3757	54.6987	31.7147	80.5202	86.9535	46.0464	104.638	111.807	123.93
13	F	8	F08	IC 261	I 0658	8.22516	36.5159	82.9191	99.7426	116.347	104.339	110.364	122.719
09	H	10	H10	L-687,384 hydrochloride	L 8539	11.6251	54.7343	83.4216	104.421	138.197	131.036	127.656	138.703
09	E	2	E02	Isoliquiritigenin	I 3766	7.80515	16.117	83.9246	110.484	99.7515	107.917	108.731	91.3693
04	H	5	H05	Cinnarizine	C 5270	43.1483	30.6671	85.9581	114.813	142.125	142.855	129.022	113.254
11	H	8	H08	Nordihydroguaiaretic acid from Larrea divaricata (creosote bush)	N 5023	0	30.9671	88.8469	86.319	121.29	110.605	109.962	103.957
14	B	11	B11	PD-166285 hydrate	PZ0116	27.3219	63.8591	90.4838	94.4656	22.5187	122.119	127.516	108.17
08	G	10	G10	NSC 95397	N 1786	8.74249	11.6219	90.6728	110.995	76.4789	101.661	94.8167	102.564
11	G	8	G08	AMN082	A6605	33.6962	32.1242	91.3799	110.231	142.738	148.249	139.283	108.344
13	E	7	E07	(±)-PPHT hydrochloride	P-105	29.6996	79.914	91.5066	96.8306	136.818	130.158	111.816	103.722
01	H	6	H06	(+)-Butaclamol hydrochloride	D-033	13.3836	68.7646	91.7339	113.044	142.063	127.421	108.844	103.77
05	F	4	F04	Capsazepine	C-191	0	31.3809	92.4607	113.781	152.254	124.714	98.2353	109.778
14	H	4	H04	CP-226269	PZ0101	23.6864	47.141	93.0402	106	122.521	121.712	99.5561	92.6715
05	A	6	A06	Chloro-IB-MECA	C-277	34.9917	67.008	93.0428	112.011	135.357	137.328	110.135	117.43
07	G	9	G09	FPL 64176	F-131	5.29774	54.4738	96.3338	110.468	136.037	121.266	99.8079	101.121
09	E	6	E06	Aurothioglucose	A0606	35.2637	82.5425	96.4505	105.053	135.638	113.432	108.346	105.122
06	D	3	D03	Dicyclomine hydrochloride	D 7909	21.3143	57.769	101.168	120.957	145.175	129.643	102.153	100.981
08	A	11	A11	Iodoacetamide	I 1149	0	62.2502	103.972	110.204	101.508	93.7762	114.006	136.043
10	G	9	G09	Metrazoline oxalate	M 5685	38.3937	91.6334	104.294	116.041	102.191	102.118	102.464	93.7184
03	C	8	C08	(±)-Butaclamol hydrochloride	B-168	27.5867	82.2459	104.485	111.716	140.22	148.466	124.257	112.384
15	G	7	G07	SC-51322	PZ0132	36.2625	105.854	104.982	94.894	128.531	127.174	117.525	113.359
04	A	2	A02	Chelerythrine chloride	C 2932	0	0	105.665	102.274	89.1512	117.658	110.499	98.0557
08	B	8	B08	Hydroquinone	H 9003	0	60.8706	107.824	101.97	92.4665	104.092	106.126	103.097
13	H	4	H04	Ammonium pyrrolidinedithiocarbamate	P 8765	5.40338	106.569	109.726	93.9154	116.143	116.439	99.2116	98.0591
07	E	8	E08	Flunarizine dihydrochloride	F 8257	32.8513	57.4	109.94	105.436	131.685	135.724	118.858	99.8615
03	G	7	G07	BTCP hydrochloride	B-138	47.3505	111.273	110.24	103.748	141.781	127.083	113.344	108.554
06	A	4	A04	Bisdemethoxycurcumin	D6938	17.9038	105.702	110.599	115.596	103.702	108.83	101.373	107.255
06	F	7	F07	R(+)-SCH-23390 hydrochloride	D-054	7.34109	99.8278	110.995	126.422	103.336	115.782	107.81	104.033
01	H	7	H07	Apomorphine hydrochloride hemihydrate	A 4393	0	67.008	111.273	116.138	106.445	92.2163	97.9065	110.954
09	B	2	B02	AEG 3482	SML0264	0	64.5262	111.39	110.863	101.795	106.325	115.769	131.431
03	H	8	H08	Supercinnamaldehyde	S3322	0	74.3859	111.864	125.393	97.2874	108.578	100.675	101.143
06	D	6	D06	R(-)-Propylnorapomorphine hydrochloride	D-027	0	28.8855	112.049	125.902	122.691	108.885	99.8475	97.6753
02	E	3	E03	Amiodarone hydrochloride	A 8423	55.336	91.2983	112.159	118.934	146.105	164.121	138.363	113.691
15	E	5	E05	Tetraethylthiuram disulfide	T 1132	0	3.50914	115.093	128.07	103.134	111.499	103.03	82.6062
11	E	5	E05	ZM 39923 hydrochloride	Z 4626	6.65408	86.824	115.283	108.842	111.287	107.775	106.402	97.053
05	F	11	F11	Cambinol	C0494	13.3637	99.1569	116.906	121.217	140.2	137.853	107.877	106.521
06	F	6	F06	R(-)-2,10,11-Trihydroxy-N-propylnoraporphine hydrobromide	D-030	0	66.44	117.168	130.702	106.294	105.18	96.8884	106.368
14	H	7	H07	Auraptene	A9861	17.0051	49.8635	118.053	122.669	117.508	119.557	110.671	103.641
03	F	2	F02	Benzamil hydrochloride	B 2417	40.6966	77.4501	118.493	115.549	111.662	99.2107	105.774	113.823
16	A	2	A02	PD-156707	PZ0141	6.4436	99.9158	119.539	93.325	135.05	121.29	100.988	95.6793
14	F	11	F11	ANA-12	SML0209	83.7267	124.165	119.539	132.452	142.731	136.597	128.849	102.047
16	D	5	D05	A-68930 hydrochloride	A 8852	32.2184	122.37	120.729	100.493	102.666	102.666	111.393	107.757
14	C	2	C02	Retinoic acid	R 2625	16.784	91.8869	122.362	114.525	108.434	101.876	102.079	95.1431
16	C	2	C02	Tyrphostin 47	T 7540	64.7991	132.907	122.968	106.583	96.6517	98.9117	97.9073	90.9454
16	H	3	H03	IPA-3	I 2285	5.66104	84.987	124.314	105.854	32.6238	57.6403	106.906	113.921
08	D	8	D08	MNS	M 7445	0	78.5982	124.602	107.692	77.2055	95.1368	84.3827	106.158
05	H	3	H03	(±)-Chloro-APB hydrobromide	C-130	0	97.7188	125.393	128.617	133.913	128.392	108.368	108.108
06	E	6	E06	R(-)-2,10,11-Trihydroxyaporphine hybrobromide	D-029	3.31924	96.1991	135.749	127.979	95.9521	108.667	99.2177	103.687
16	E	3	E03	D-609 potassium	T 8543	0	96.181	139.923	103.675	114.847	106.099	100.893	95.2708
15	C	2	C02	rac BHFF	SML0275	61.451	105.563	140.844	142.842	103.29	106.402	97.8211	88.0908
03	F	7	F07	R(+)-6-Bromo-APB hydrobromide	B-135	0	84.669	142.671	126.859	138.999	120.077	99.9901	103.858

## Sheet: SuppressorValidationNigericin
Original Plate#	Original Row	Original Column	Original Position	Compound Name	Sigma Catalog #	Suppressor Validation at 40mM: nigericin stimulated (% of DMSO control)	Suppressor Validation at 10mM: nigericin stimulated (% of DMSO control)	Suppressor Validation at 2.5mM: nigericin stimulated (% of DMSO control)	Suppressor Validation at 0.625mM: nigericin stimulated (% of DMSO control)	Calcein cell viability @40mM (suppressor alone)	Calcein cell viability @10mM (suppressor alone)	Calcein cell viability @2.5mM (suppressor alone)	Calcein cell viability @0.625mM (suppressor alone)
14	A	7	A07	Auranofin	A 6733	2.19909	3.31005	3.41001	49.1222	17.9453	85.2658	96.9516	86.6251
04	E	11	E11	Z-L-Phe chloromethyl ketone	C 9511	1.59191	7.43844	11.9934	83.0157	28.169	108.252	99.6296	99.3019
14	G	9	G09	Sanguinarine chloride	S 5890	2.19909	5.43047	13.542	77.7646	34.0285	25.704	119.937	122.689
14	A	9	A09	Stattic	S7947	2.46409	2.6445	22.6358	93.0336	54.627	106.502	113.608	120.896
03	C	11	C11	BTO-1	B 6311	2.1292	2.44787	36.9345	75.4882	95.0422	98.1038	98.7106	106.748
08	C	9	C09	BNTX maleate salt hydrate	B 8312	2.20818	1.52854	49.4646	89.0749	95.5495	121.883	101.278	100.207
11	A	6	A06	Piperlongumine	SML0221	2.74837	1.98636	53.5509	98.6051	98.0056	99.8245	102.915	97.4207
15	D	8	D08	N-p-Tosyl-L-phenylalanine chloromethyl ketone	T 4376	2.55427	5.19084	53.7639	108.641	96.7897	109.332	105.282	98.7127
12	G	6	G06	Parthenolide	P 0667	2.32011	2.15248	61.0927	111.128	91.7081	98.9002	111.332	122.878
02	E	10	E10	A-77636 hydrochloride	A-255	14.1367	14.2538	69.0076	93.1412	133.049	111.638	102.058	103.827
01	A	9	A09	PD-180970	PZ0142	65.9233	55.8226	70.8136	97.9846	125.614	144.276	142.455	129.345
14	B	11	B11	PD-166285 hydrate	PZ0116	30.7002	69.0405	71.9231	78.7928	22.5187	122.119	127.516	108.17
03	C	4	C04	Bay 11-7085	B 5681	9.42724	16.7947	72.1073	82.0809	88.621	105.09	102.133	104.916
08	F	6	F06	JS-K	J 4137	4.74217	2.37729	72.1482	79.0327	79.0219	112.295	109.929	113.014
15	E	11	E11	Pifithrin-mu	P0122	2.37541	1.93813	72.1748	118.656	89.3706	108.868	107.759	101.052
13	C	4	C04	PD173952	PZ0113	75.5817	69.1237	78.0293	79.5549	120.884	135.707	131.048	108.39
13	F	9	F09	Bay 11-7082	B 5556	8.86857	8.44701	80.4983	96.0144	84.6955	107.737	111.102	124.578
02	H	8	H08	AS-252424	A8981	16.2222	71.8483	80.6183	79.6914	87.3479	107.153	101.531	107.955
09	E	6	E06	Aurothioglucose	A0606	26.9317	84.9166	80.7348	90.3161	135.638	113.432	108.346	105.122
09	F	4	F04	Ivermectin	I 8898	22.0286	27.2817	81.4456	87.3501	9.25211	141.959	148.741	154.386
04	A	2	A02	Chelerythrine chloride	C 2932	2.23597	2.76173	81.5481	89.8022	89.1512	117.658	110.499	98.0557
13	B	4	B04	Protoporphyrin IX disodium	P 8293	18.4304	19.4376	81.5643	97.0464	99.9765	96.1388	101.197	94.755
07	B	10	B10	Glybenclamide	G 0639	49.4646	83.2712	82.8853	86.8793	110.071	106.283	102.593	104.072
06	C	3	C03	Cilnidipine	C1493	81.7281	87.3956	83.9148	80.7004	130.143	172.696	146.887	127.185
09	G	10	G10	Lansoprazole	L 8533	57.2824	98.0841	84.3136	87.5954	124.056	122.633	114.289	108.145
06	F	4	F04	N,N-Dihexyl-2-(4-fluorophenyl)indole-3-acetamide	D 8555	82.1137	88.8164	84.6875	84.1723	117.065	112.24	113.957	116.101
06	F	6	F06	R(-)-2,10,11-Trihydroxy-N-propylnoraporphine hydrobromide	D-030	3.80424	38.9771	84.9452	88.558	106.294	105.18	96.8884	106.368
08	G	10	G10	NSC 95397	N 1786	3.9729	15.2713	85.074	90.8857	76.4789	101.661	94.8167	102.564
08	B	8	B08	Hydroquinone	H 9003	0	59.5831	85.074	89.592	92.4665	104.092	106.126	103.097
02	F	7	F07	Arecaidine propargyl ester hydrobromide	A-140	85.1655	103.869	85.7059	95.6877	98.158	106.349	95.6169	101.234
08	D	8	D08	MNS	M 7445	2.12346	65.1195	87.6538	98.8028	77.2055	95.1368	84.3827	106.158
10	G	3	G03	Dihydrocapsaicin	M 1022	35.8769	82.0397	87.7181	87.9639	105.16	103.875	111.852	128.689
02	E	3	E03	Amiodarone hydrochloride	A 8423	88.291	81.5481	88.9765	88.9765	146.105	164.121	138.363	113.691
06	E	6	E06	R(-)-2,10,11-Trihydroxyaporphine hybrobromide	D-029	9.97669	87.6538	89.4627	97.632	95.9521	108.667	99.2177	103.687
13	B	10	B10	SU 6656	S 9692	79.4373	83.3529	90.1915	95.1162	135.747	140.781	119.453	102.727
06	H	6	H06	AC-93253 iodide	A9605	13.7125	24.3237	90.2387	91.4035	52.9834	102.869	114.302	110.207
07	H	4	H04	(-)-Eseroline fumarate	E-100	60.4369	93.736	90.7563	93.4767	98.3772	116.384	104.035	102.323
09	H	9	H09	Lonidamine	L 4900	86.4945	99.3894	91.3161	86.2508	117.729	113.317	101.471	89.7402
14	E	11	E11	IMS2186	I 7160	2.92247	10.8147	91.7928	96.5334	135.01	130.932	107.997	97.4207
10	G	9	G09	Metrazoline oxalate	M 5685	80.2621	93.9677	91.8181	90.1915	102.191	102.118	102.464	93.7184
02	D	11	D11	p-Benzoquinone	B 1266	63.6174	104.619	92.0215	91.882	99.5849	96.0494	104.752	102.249
06	A	4	A04	Bisdemethoxycurcumin	D6938	6.4662	81.4711	93.0877	81.0857	103.702	108.83	101.373	107.255
15	F	7	F07	TTNPB	T 3757	28.3346	84.5274	94.7034	126.388	46.0464	104.638	111.807	123.93
16	D	6	D06	L2-b	SML0134	60.009	93.0336	95.4045	116.699	132.669	140.651	123.96	108.022
12	B	9	B09	1-Phenyl-3-(2-thiazolyl)-2-thiourea	P 4015	74.654	83.1135	96.0144	98.0841	126.139	103.825	103.53	87.3554
16	H	3	H03	IPA-3	I 2285	0	24.7123	96.3918	115.729	32.6238	57.6403	106.906	113.921
07	G	7	G07	Esomeprazole magnesium dihydrate	E 7906	44.1975	91.274	96.5921	91.792	114.342	106.702	103.508	104.885
05	F	4	F04	Capsazepine	C-191	6.7776	89.6644	96.8321	103.271	152.254	124.714	98.2353	109.778
05	G	11	G11	N-Methyldopamine hydrochloride	D 5886	76.2182	84.4299	97.7621	93.0877	91.704	100.484	102.727	104.496
09	E	2	E02	Isoliquiritigenin	I 3766	3.01277	41.4523	98.2143	95.1162	99.7515	107.917	108.731	91.3693
06	D	6	D06	R(-)-Propylnorapomorphine hydrochloride	D-027	5.81277	58.7323	98.5426	91.4035	122.691	108.885	99.8475	97.6753
01	H	7	H07	Apomorphine hydrochloride hemihydrate	A 4393	15.3007	96.402	98.5638	101.048	106.445	92.2163	97.9065	110.954
08	A	11	A11	Iodoacetamide	I 1149	6.18373	71.3889	98.6727	98.2824	101.508	93.7762	114.006	136.043
02	G	5	G05	Lercanidipine hydrochloride hemihydrate	L 6668	54.6722	104.92	99.5823	93.1412	147.191	158.397	131.775	141.124
09	B	3	B03	Idazoxan hydrochloride	I 6138	74.5381	107.685	100.045	94.2223	98.4993	106.444	107.665	106.373
05	E	6	E06	Dobutamine hydrochloride	D 0676	40.1337	93.7038	102.675	85.4355	114.862	98.8378	96.0486	105.336
11	H	8	H08	Nordihydroguaiaretic acid from Larrea divaricata (creosote bush)	N 5023	11.7695	85.5218	102.959	98.9969	121.29	110.605	109.962	103.957
05	F	11	F11	Cambinol	C0494	21.2002	90.4974	103.495	95.0335	140.2	137.853	107.877	106.521
16	C	2	C02	Tyrphostin 47	T 7540	22.8656	74.9568	103.648	118.985	96.6517	98.9117	97.9073	90.9454
16	D	5	D05	A-68930 hydrochloride	A 8852	51.4428	89.0681	104.244	112.38	102.666	102.666	111.393	107.757
11	E	5	E05	ZM 39923 hydrochloride	Z 4626	2.32011	69.8125	104.567	81.683	111.287	107.775	106.402	97.053
16	A	2	A02	PD-156707	PZ0141	2.92247	110.188	105.143	115.89	135.05	121.29	100.988	95.6793
14	H	7	H07	Auraptene	A9861	72.3008	103.797	105.294	104.244	117.508	119.557	110.671	103.641
15	E	6	E06	Trequinsin hydrochloride	T 2057	74.1956	101.433	105.595	88.1243	127.381	136.72	122.652	104.156
11	G	10	G10	6-Nitroso-1,2-benzopyrone	N 8403	52.9635	95.7574	106.323	98.6051	96.238	102.797	115.999	128.776
15	E	5	E05	Tetraethylthiuram disulfide	T 1132	2.92247	88.5282	107.415	91.6555	103.134	111.499	103.03	82.6062
04	D	3	D03	Calmidazolium chloride	C 3930	37.9546	97.1194	107.958	96.402	120.698	109.933	98.9522	100.443
05	E	8	E08	Diphenyleneiodonium chloride	D 2926	51.0978	100.626	108.2	99.0631	94.6855	100.29	94.8246	99.1445
01	F	5	F05	Aurintricarboxylic acid	A 1895	67.8495	104.619	109.034	103.42	102.943	102.912	97.3559	111.772
06	H	9	H09	Benidipine hydrochloride	B6813	65.9903	101.277	109.247	104.931	147.355	154.575	140.957	133.844
03	A	10	A10	CGP-7930	C 0862	88.702	111.206	111.831	102.082	120.937	98.197	95.0425	101.847
16	E	3	E03	D-609 potassium	T 8543	2.11161	99.5396	112.065	108.641	114.847	106.099	100.893	95.2708
14	E	2	E02	13-cis-retinoic acid	R 3255	73.31	124.506	113.488	121.305	110.259	103.844	100.951	93.4477
16	D	2	D02	Tyrphostin 51	T 7665	56.9437	91.1075	113.966	115.246	98.6045	103.89	97.1854	89.8577
13	H	4	H04	Ammonium pyrrolidinedithiocarbamate	P 8765	48.3291	98.6051	115.051	101.364	116.143	116.439	99.2116	98.0591
09	B	2	B02	AEG 3482	SML0264	4.03312	92.3216	115.759	108.232	101.795	106.325	115.769	131.431
03	C	8	C08	(±)-Butaclamol hydrochloride	B-168	98.8541	117.557	116.591	112.616	140.22	148.466	124.257	112.384
03	C	9	C09	Carmustine	C 0400	82.882	99.4364	119.832	112.301	101.182	109.933	101.67	97.9945
14	C	2	C02	Retinoic acid	R 2625	66.4263	126.733	125.53	122.309	108.434	101.876	102.079	95.1431
03	H	8	H08	Supercinnamaldehyde	S3322	3.57118	92.3008	126.144	123.629	97.2874	108.578	100.675	101.143
